# Supplementary material for: Transcriptome differential expression analysis of defoliation of two different lemon varieties
Source: PeerJ. 2024 Apr 26;12:e17218. doi: 10.7717/peerj.17218 (PMC11057431; doi:10.7717/peerj.17218)
Supplement: Supplemental Information 5 [file peerj-12-17218-s005.xlsx]

## Sheet: Sheet1
Table S2 Differential gene primer sequences
Gene ID	Forward primer（5′-3′）	Reverse primer（5′-3′）
CL9G066930012_alt	ACGGCAGCATTTGTGAAGGT	ATCACCCACGAGCATCCAGT
CL2G044126012_alt	TGTGAGGAATGACCGTGGC	ACTTGTCGTGGAGCTTGTTGG
CL2G044587012_alt	ATTGGTACGAGGCAGAACGG	CGTCACGCTCAGAATGTTAGGA
CL3G046634012_alt	CAACTCCGCCTAGCAAGACAC	CTCCCACAAGCATCCAATCTC
CL8G065380012_alt	CCAGAGCGATAGGCGACAAC	AGCAACACTTGTCCGTCGTCT
Actin	ACTCATCGTACTCAGCCTTTG	TGCACCCTGTTCTTCTTACTG
