# Supplementary material for: Transcriptome differential expression analysis of defoliation of two different lemon varieties
Source: PeerJ. 2024 Apr 26;12:e17218. doi: 10.7717/peerj.17218 (PMC11057431; doi:10.7717/peerj.17218)
Supplement: Supplemental Information 7 [file peerj-12-17218-s007.xlsx]

## Sheet: ACQvsYCQ
Table S2-1. The differentially expressed genes (DEGs) of each pair-wise comparison of ACQ vs YCQ
gene_id	readcountACQ_1	readcountACQ_2	readcountACQ_3	readcountYCQ_1	readcountYCQ_2	readcountYCQ_3	readcountACQ	readcountYCQ	log2FoldChange	pvalue	padj	gene_name	gene_chr	gene_start	gene_end	gene_strand	gene_length	gene_biotype	gene_description	tf_family
CL7G061732012_alt	327.978	438.512	353.109	0	0	0	373.199	0	11.0565	6.51881e-20	1.09967e-17	CL7G061732012_alt	Chr07_alt	10821886	10823074	-	549	-	- && - && PF02902:Ulp1 protease family, C-terminal catalytic domain	Peptidase_C48
CL2G039942012_alt	207.25	258.637	172.027	0	0	0	212.638	0	10.2449	1.0078e-16	1.30006e-14	CL2G039942012_alt	Chr02_alt	1574664	1580279	-	2673	-	- && O24370.1 RecName: Full=Linoleate 13S-lipoxygenase 2-1, chloroplastic; AltName: Full=Lipoxygenase 2-1; Flags: Precursor && PF00305:Lipoxygenase	Lipoxygenase
CL0G071198012_alt	189.141	146.88	125.751	0	0	0	153.924	0	9.77908	5.8375e-15	6.62153e-13	CL0G071198012_alt	002943F_alt	18982	20327	+	441	-	- && - && -	-
CL7G061733012_alt	100.607	106.435	82.4926	0	0	0	96.5114	0	9.10542	1.61185e-12	1.38558e-10	CL7G061733012_alt	Chr07_alt	10823657	10824281	-	543	-	- && - && -	-
CL4G049272012_alt	48.2912	61.7322	72.4325	0	0	0	60.8187	0	8.43936	4.29009e-10	2.90186e-08	CL4G049272012_alt	Chr04_alt	4757677	4757889	-	213	-	- && - && -	-
CL4G049514012_alt	628.792	626.902	639.821	2.77933	2.84796	6.87718	631.838	4.16816	7.25697	1.30463e-58	1.04038e-55	CL4G049514012_alt	Chr04_alt	6271924	6275873	+	2544	-	- && Q8GYL3.2 RecName: Full=Ubiquitin-like-specific protease 1A && PF02902:Ulp1 protease family, C-terminal catalytic domain	Peptidase_C48
CL3G047565012_alt	10.0607	30.8661	10.0601	0	0	0	16.9956	0	6.59895	0.000168774	0.00376394	CL3G047565012_alt	Chr03_alt	22603551	22604438	+	888	-	- && - && -	-
CL5G056726012_alt	18.1092	28.7374	1.00601	0	0	0	15.9509	0	6.50763	0.000602185	0.0109973	CL5G056726012_alt	Chr05_alt	44346436	44347878	+	519	-	- && F4JN35.1 RecName: Full=Protein NTM1-like 9; AltName: Full=Calmodulin-binding NAC protein && PF02365:No apical meristem (NAM) protein	NAM
CL5G053722012_alt	24.1456	13.8365	3.01802	0	0	0	13.6667	0	6.28551	0.000917773	0.0154675	CL5G053722012_alt	Chr05_alt	15403275	15404014	+	516	-	- && Q9LQV2.1 RecName: Full=RNA-dependent RNA polymerase 1; Short=AtRDRP1; AltName: Full=RNA-directed RNA polymerase 1 && -	-
CL5G054442012_alt	14.0849	0	25.1502	0	0	0	13.0784	0	6.22298	0.00329957	0.0429009	CL5G054442012_alt	Chr05_alt	27060347	27062184	+	1611	-	- && P24465.2 RecName: Full=Cytochrome P450 71A1; AltName: Full=ARP-2; AltName: Full=CYPLXXIA1 && PF00067:Cytochrome P450	p450
CL7G061895012_alt	1.00607	5.32175	30.1802	0	0	0	12.1693	0	6.11872	0.00298533	0.0398589	CL7G061895012_alt	Chr07_alt	12905329	12906495	+	738	-	- && Q9FH54.1 RecName: Full=Ethylene-responsive transcription factor ERF114; AltName: Full=ERF bud enhancer && PF00847:AP2 domain	AP2
CL6G058236012_alt	13.0789	19.1583	35.2103	0	0	0.982455	22.4825	0.327485	6.04209	0.000150327	0.0034133	CL6G058236012_alt	Chr06_alt	9384689	9386279	+	792	-	- && P50165.1 RecName: Full=Tropinone reductase homolog; AltName: Full=P29X && PF00106:short chain dehydrogenase	adh_short
CL0G071989012_alt	7.04247	3.19305	54.3244	0.926444	0	0	21.52	0.308815	5.97965	0.000613045	0.0111415	CL0G071989012_alt	004799F_alt	19530	20784	-	231	-	- && Q9LPI5.1 RecName: Full=Polyadenylate-binding protein-interacting protein 11; Short=PABP-interacting protein 11; Short=Poly(A)-binding protein-interacting protein 11; AltName: Full=PAM2-containing protein CID11; AltName: Full=Protein CTC-INTERACTING DOMAIN 11 && -	-
CL0G070617012_alt	16.0971	25.5444	11.0661	0	0.949321	0	17.5692	0.31644	5.68543	0.000681346	0.0121315	CL0G070617012_alt	002239F_alt	71101	72683	+	867	-	- && - && PF03763:Remorin, C-terminal region	-
CL5G055385012_alt	9.0546	24.48	46.2763	0	1.89864	0	26.6037	0.632881	5.39059	0.00024347	0.00515458	CL5G055385012_alt	Chr05_alt	36958402	36959168	-	675	-	- && Q9FIC9.1 RecName: Full=Germin-like protein subfamily 1 member 15; Flags: Precursor && PF00190:Cupin	-
CL5G055237012_alt	22.1335	56.4105	0	0	1.89864	0	26.1813	0.632881	5.36701	0.00162046	0.0247595	CL5G055237012_alt	Chr05_alt	35646278	35647591	-	612	-	- && Q9SEE4.1 RecName: Full=Pirin-like protein && PF02678:Pirin	-
CL9G067545012_alt	30.182	42.574	30.1802	0	2.84796	0	34.3121	0.949321	5.17234	2.17871e-05	0.000620585	CL9G067545012_alt	Chr09_alt	12495236	12499208	+	1224	-	- && - && PF01490:Transmembrane amino acid transporter protein	Aa_trans
CL2G044224012_alt	12.0728	15.9652	34.2043	0	0	1.96491	20.7474	0.65497	5.01366	0.000994955	0.016509	CL2G044224012_alt	Chr02_alt	42784180	42785442	-	954	-	- && Q8VWJ2.1 RecName: Full=Probable WRKY transcription factor 28; AltName: Full=WRKY DNA-binding protein 28 && PF03106:WRKY DNA -binding domain	WRKY
CL5G055409012_alt	53.3215	85.1479	37.2223	5.55867	0	0	58.5639	1.85289	4.96	3.47335e-07	1.52088e-05	CL5G055409012_alt	Chr05_alt	37078674	37081778	+	823	-	- && - && -	-
CL1G037144012_alt	44.2669	8.51479	6.03604	0.926444	0.949321	0	19.6059	0.625255	4.95828	0.0016922	0.0256373	CL1G037144012_alt	Chr01_alt	6031664	6031873	-	210	-	- && - && -	-
CL0G071199012_alt	983.933	1237.84	1505.99	39.8371	70.2498	18.6666	1242.59	42.9178	4.85473	4.6922e-20	7.96645e-18	CL0G071199012_alt	002943F_alt	20532	21793	+	658	-	- && - && -	-
CL7G061521012_alt	2.01213	14.9009	119.715	2.77933	2.84796	0	45.5426	1.87577	4.59387	0.000214332	0.00462294	CL7G061521012_alt	Chr07_alt	8364264	8366581	+	654	-	- && - && -	-
CL8G064771012_alt	10.0607	35.1235	12.0721	0.926444	1.89864	0	19.0854	0.941696	4.33127	0.0022175	0.0318883	CL8G064771012_alt	Chr08_alt	9928948	9930094	+	618	-	- && - && PF02902:Ulp1 protease family, C-terminal catalytic domain	Peptidase_C48
CL7G063402012_alt	89.54	85.1479	43.2583	3.70578	9.49321	0	72.6487	4.39966	4.03945	2.55257e-07	1.13661e-05	CL7G063402012_alt	Chr07_alt	21709538	21711477	+	306	-	- && - && -	-
CL6G058271012_alt	19.1153	34.0592	23.1382	0	0.949321	3.92982	25.4375	1.62638	3.98292	0.000784553	0.0137276	CL6G058271012_alt	Chr06_alt	9646975	9648366	+	1263	-	- && - && -	-
CL1G039158012_alt	27.1638	42.574	34.2043	3.70578	0	2.94736	34.6473	2.21771	3.96412	8.12338e-05	0.00201328	CL1G039158012_alt	Chr01_alt	24983282	24983754	-	375	-	- && - && -	-
CL5G052792012_alt	123.746	86.2123	22.1322	9.26444	5.69593	0	77.3636	4.98679	3.94677	2.01251e-06	7.41753e-05	CL5G052792012_alt	Chr05_alt	6395627	6396634	+	372	-	- && - && -	-
CL2G040659012_alt	15.091	42.574	12.0721	4.63222	0	0	23.2457	1.54407	3.89574	0.00360022	0.0456594	CL2G040659012_alt	Chr02_alt	6573816	6576516	-	1476	-	- && P52711.1 RecName: Full=Serine carboxypeptidase II-3; AltName: Full=CP-MII.3; Contains: RecName: Full=Serine carboxypeptidase II-3 chain A; Contains: RecName: Full=Serine carboxypeptidase II-3 chain B; Flags: Precursor && PF00450:Serine carboxypeptidase	Peptidase_S10
CL3G046197012_alt	30.182	35.1235	15.0901	2.77933	2.84796	0	26.7985	1.87577	3.82639	0.000671954	0.0119994	CL3G046197012_alt	Chr03_alt	11555928	11556750	+	477	-	- && - && -	-
CL3G046198012_alt	19.1153	25.5444	70.4205	4.63222	1.89864	1.96491	38.3601	2.83192	3.75508	8.49624e-05	0.0020896	CL3G046198012_alt	Chr03_alt	11557646	11559323	-	369	-	- && - && -	-
CL2G039951012_alt	25.1517	7.45044	29.1742	2.77933	1.89864	0	20.5921	1.55933	3.7134	0.00368884	0.0464032	CL2G039951012_alt	Chr02_alt	1697804	1705223	-	2703	-	- && O24370.1 RecName: Full=Linoleate 13S-lipoxygenase 2-1, chloroplastic; AltName: Full=Lipoxygenase 2-1; Flags: Precursor && PF00305:Lipoxygenase|PF01477:PLAT/LH2 domain	Lipoxygenase
CL7G062952012_alt	23.1395	24.48	14.0841	2.77933	1.89864	0	20.5679	1.55933	3.70987	0.00274429	0.0373803	CL7G062952012_alt	Chr07_alt	18955053	18960129	+	4305	-	- && Q9LK64.1 RecName: Full=ABC transporter C family member 3; Short=ABC transporter ABCC.3; Short=AtABCC3; AltName: Full=ATP-energized glutathione S-conjugate pump 3; AltName: Full=Glutathione S-conjugate-transporting ATPase 3; AltName: Full=Multidrug resistance-associated protein 3 && PF00005:ABC transporter|PF00664:ABC transporter transmembrane region	ABC_tran
CL4G051097012_alt	39.2366	51.0888	20.1201	4.63222	2.84796	0.982455	36.8152	2.82088	3.69772	8.31574e-05	0.00205246	CL4G051097012_alt	Chr04_alt	23622790	23624147	-	849	-	- && - && -	-
CL5G054611012_alt	644.889	743.98	558.334	49.1015	69.3005	39.2982	649.068	52.5667	3.62478	4.57941e-49	2.7389e-46	CL5G054611012_alt	Chr05_alt	28558295	28558909	+	615	-	- && P30236.1 RecName: Full=22.0 kDa class IV heat shock protein; Flags: Precursor && PF00011:Hsp20/alpha crystallin family	-
CL1G037441012_alt	50.3033	44.7027	18.1081	6.48511	2.84796	0	37.7047	3.11102	3.58855	0.000287718	0.00596188	CL1G037441012_alt	Chr01_alt	7728283	7729134	+	495	-	- && - && -	-
CL1G038948012_alt	21.1274	29.8018	27.1622	0	3.79729	2.94736	26.0305	2.24822	3.53987	0.00127558	0.0204423	CL1G038948012_alt	Chr01_alt	21678817	21679739	+	612	-	- && Q8GWK6.1 RecName: Full=NAC domain-containing protein 104; Short=ANAC104; AltName: Full=Protein XYLEM NAC DOMAIN 1 && PF02365:No apical meristem (NAM) protein	NAM
CL1G036489012_alt	20.1213	31.9305	36.2163	0	7.59457	0	29.4227	2.53152	3.53719	0.00292326	0.0391675	CL1G036489012_alt	Chr01_alt	1200114	1200593	-	387	-	- && - && -	-
CL1G038375012_alt	44.2669	21.287	52.3124	10.1909	1.89864	0	39.2888	4.02984	3.27602	0.00100236	0.016621	CL1G038375012_alt	Chr01_alt	15096785	15097168	+	330	-	- && - && -	-
CL3G045752012_alt	23.1395	56.4105	44.2643	7.41155	0.949321	4.91227	41.2715	4.42438	3.21902	0.000224227	0.00479737	CL3G045752012_alt	Chr03_alt	4548625	4549136	-	342	-	- && - && -	-
CL0G071748012_alt	219.323	31.9305	288.724	30.5727	15.1891	13.7544	179.992	19.8387	3.18014	1.25999e-07	6.01778e-06	CL0G071748012_alt	003915F_alt	23792	26055	-	837	-	- && P46897.2 RecName: Full=Homeobox-leucine zipper protein ATHB-7; AltName: Full=HD-ZIP protein ATHB-7; AltName: Full=Homeodomain transcription factor ATHB-7 && PF00046:Homeobox domain|PF02183:Homeobox associated leucine zipper	Homeobox
CL0G071595012_alt	16.0971	47.8957	12.0721	2.77933	2.84796	2.94736	25.355	2.85822	3.14787	0.00285207	0.0384504	CL0G071595012_alt	003580F_alt	28344	29954	+	1308	-	- && P49597.2 RecName: Full=Protein phosphatase 2C 56; Short=AtPP2C56; AltName: Full=Protein ABSCISIC ACID-INSENSITIVE 1; AltName: Full=Protein phosphatase 2C ABI1; Short=PP2C ABI1 && PF00481:Protein phosphatase 2C	PP2C
CL4G050788012_alt	85.5157	168.167	327.958	18.5289	36.0742	11.7895	193.88	22.1308	3.12994	1.20007e-09	7.54425e-08	CL4G050788012_alt	Chr04_alt	21537013	21545354	-	1077	-	- && P10978.1 RecName: Full=Retrovirus-related Pol polyprotein from transposon TNT 1-94; Includes: RecName: Full=Protease; Includes: RecName: Full=Reverse transcriptase; Includes: RecName: Full=Endonuclease && PF07727:Reverse transcriptase (RNA-dependent DNA polymerase)	RVT_2
CL2G044647012_alt	312.887	409.774	372.223	44.4693	52.2127	31.4385	364.961	42.7068	3.09348	1.39828e-26	3.57254e-24	CL2G044647012_alt	Chr02_alt	45182204	45185596	-	1761	-	- && P0CV96.1 RecName: Full=(3S,6E)-nerolidol synthase 1, chloroplastic; Short=FvNES1; Flags: Precursor [Fragaria vesca] && PF01397:Terpene synthase, N-terminal domain|PF03936:Terpene synthase family, metal binding domain	-
CL2G040928012_alt	82.4975	3.19305	51.3064	4.63222	9.49321	1.96491	45.6656	5.36345	3.08876	0.00189236	0.0280245	CL2G040928012_alt	Chr02_alt	8506528	8507249	+	543	-	- && - && -	-
CL0G071049012_alt	11.0667	36.1879	168.003	17.6024	6.64525	0.982455	71.7526	8.41005	3.08851	0.000793804	0.0138402	CL0G071049012_alt	002678F_alt	45650	48517	+	858	-	- && - && PF07534:TLD	-
CL7G062491012_alt	105.637	38.3166	54.3244	0	12.3412	12.7719	66.0927	8.37103	2.98587	0.000233293	0.00497515	CL7G062491012_alt	Chr07_alt	16792746	16793359	+	282	-	- && Q8GW32.1 RecName: Full=Transcription factor PRE6; AltName: Full=Basic helix-loop-helix protein 163; Short=AtbHLH163; Short=bHLH 163; AltName: Full=Protein KIDARI; AltName: Full=Protein PACLOBUTRAZOL RESISTANCE 6; AltName: Full=bHLH transcription factor bHLH163 && -	-
CL2G040844012_alt	242.462	350.171	266.592	57.4395	47.4661	5.89473	286.408	36.9334	2.95188	4.46088e-10	3.00237e-08	CL2G040844012_alt	Chr02_alt	7980923	7982065	-	882	-	- && Q9XIW1.1 RecName: Full=Probable xyloglucan endotransglucosylase/hydrolase protein 5; Short=At-XTH5; Short=XTH-5; Flags: Precursor && PF00722:Glycosyl hydrolases family 16|PF06955:Xyloglucan endo-transglycosylase (XET) C-terminus	-
CL5G054612012_alt	61.3701	60.6679	68.4085	3.70578	19.9357	0.982455	63.4822	8.20799	2.94938	0.000190355	0.00416755	CL5G054612012_alt	Chr05_alt	28558933	28559824	-	471	-	- && Q9C501.1 RecName: Full=Pentatricopeptide repeat-containing protein At1g33350 && -	-
CL1G038749012_alt	107.649	111.757	141.847	22.2347	14.2398	12.7719	120.418	16.4155	2.87256	8.14927e-10	5.21792e-08	CL1G038749012_alt	Chr01_alt	19056370	19058039	+	1329	-	- && Q9SBQ9.1 RecName: Full=Flavonoid 3'-monooxygenase; AltName: Full=Cytochrome P450 75B2; AltName: Full=Flavonoid 3'-hydroxylase [Petunia x hybrida] && PF00067:Cytochrome P450	p450
CL9G067636012_alt	179.08	174.553	117.703	15.7496	27.5303	21.614	157.112	21.6313	2.86137	1.16962e-11	9.47068e-10	CL9G067636012_alt	Chr09_alt	14393257	14393943	+	207	-	- && - && -	-
CL4G048797012_alt	51.3094	35.1235	27.1622	11.1173	4.74661	0	37.865	5.28798	2.83288	0.00277606	0.0376184	CL4G048797012_alt	Chr04_alt	1479373	1482860	+	1185	-	- && Q8VWJ1.1 RecName: Full=Homogentisate phytyltransferase 1, chloroplastic; Short=AtHPT1; AltName: Full=Tocopherol polyprenyltransferase 1; AltName: Full=Vitamin E pathway gene 2-1 protein; Short=AtVTE2-1; Flags: Precursor && PF01040:UbiA prenyltransferase family	UbiA
CL6G058795012_alt	53.3215	85.1479	48.2884	18.5289	7.59457	0	62.2526	8.70782	2.83124	0.000534392	0.00997188	CL6G058795012_alt	Chr06_alt	14248240	14249228	+	885	-	- && O80450.1 RecName: Full=Trihelix transcription factor GT-3b; AltName: Full=Transcription factor GT-1-like; AltName: Full=Trihelix DNA-binding protein GT-3b && PF13837:Myb/SANT-like DNA-binding domain	-
CL1G037093012_alt	19.1153	36.1879	64.3845	3.70578	7.59457	5.89473	39.8959	5.73169	2.80071	0.000720674	0.0127712	CL1G037093012_alt	Chr01_alt	5686013	5686570	-	558	-	- && Q9LZP8.1 RecName: Full=bZIP transcription factor 53; Short=AtbZIP53 && PF00170:bZIP transcription factor	bZIP_1
CL6G059610012_alt	59.3579	37.2522	59.3544	16.676	5.69593	0	51.9882	7.45731	2.79514	0.00123203	0.0199152	CL6G059610012_alt	Chr06_alt	19031062	19032662	+	1212	-	- && Q9C994.1 RecName: Full=Protein DETOXIFICATION 14; Short=AtDTX14; AltName: Full=Multidrug and toxic compound extrusion protein 14; Short=MATE protein 14 && PF01554:MatE	MatE
CL2G040843012_alt	62.3761	95.7914	164.985	26.8669	13.2905	6.87718	107.718	15.6782	2.77659	1.79683e-06	6.65055e-05	CL2G040843012_alt	Chr02_alt	7979225	7980877	-	348	-	- && - && -	-
CL1G039212012_alt	352.123	282.052	299.79	42.6164	27.5303	66.8069	311.322	45.6512	2.77183	4.90383e-17	6.48488e-15	CL1G039212012_alt	Chr01_alt	25569510	25572415	+	1230	-	- && P10978.1 RecName: Full=Retrovirus-related Pol polyprotein from transposon TNT 1-94; Includes: RecName: Full=Protease; Includes: RecName: Full=Reverse transcriptase; Includes: RecName: Full=Endonuclease && PF07727:Reverse transcriptase (RNA-dependent DNA polymerase)	RVT_2
CL8G065536012_alt	43.2609	112.821	80.4806	6.48511	18.0371	10.807	78.8542	11.7764	2.74366	1.00498e-05	0.000315975	CL8G065536012_alt	Chr08_alt	15087665	15088144	-	480	-	- && P19037.1 RecName: Full=18.1 kDa class I heat shock protein; AltName: Full=18.1 kDa heat shock protein; Short=AtHsp18.1 && PF00011:Hsp20/alpha crystallin family	-
CL7G060868012_alt	60.364	43.6383	86.5166	2.77933	19.9357	6.87718	63.5063	9.86409	2.68782	0.000195346	0.00425909	CL7G060868012_alt	Chr07_alt	3430278	3430911	-	288	-	- && - && -	-
CL8G064862012_alt	104.631	108.564	88.5287	20.3818	15.1891	11.7895	100.574	15.7868	2.66903	5.76192e-08	2.87179e-06	CL8G064862012_alt	Chr08_alt	10684574	10686963	+	1428	-	- && Q8L5K4.1 RecName: Full=Gamma-terpinene synthase, chloroplastic; Short=ClgammaTS; Flags: Precursor && PF01397:Terpene synthase, N-terminal domain|PF03936:Terpene synthase family, metal binding domain	-
CL4G048990012_alt	656.962	605.615	805.812	100.056	124.361	111.017	689.463	111.811	2.62487	2.37638e-37	1.04228e-34	CL4G048990012_alt	Chr04_alt	2700182	2700723	+	441	-	- && - && -	-
CL6G059923012_alt	34.2063	54.2818	97.5827	14.8231	10.4425	5.89473	62.0236	10.3868	2.57523	0.000140176	0.00321611	CL6G059923012_alt	Chr06_alt	20699469	20700894	+	591	-	- && - && -	-
CL7G061779012_alt	282.705	291.632	208.244	39.8371	71.1991	23.5789	260.86	44.8717	2.538	1.57916e-11	1.26699e-09	CL7G061779012_alt	Chr07_alt	11236312	11240989	+	696	-	- && Q6Q9I2.2 RecName: Full=MADS-box transcription factor 15; AltName: Full=FDRMADS3; AltName: Full=OsMADS15; AltName: Full=Protein APETALA1-like A; AltName: Full=RMADS215 && PF00319:SRF-type transcription factor (DNA-binding and dimerisation domain)|PF01486:K-box region	SRF-TF
CL2G040189012_alt	44.2669	23.4157	98.5887	3.70578	10.4425	14.7368	55.4238	9.62838	2.52937	0.000897584	0.0152	CL2G040189012_alt	Chr02_alt	3444176	3447427	+	681	-	- && P27057.1 RecName: Full=Protein GAST1; Flags: Precursor && -	-
CL2G040435012_alt	46.2791	61.7322	51.3064	11.1173	6.64525	9.82455	53.1059	9.19571	2.52913	0.000111738	0.00263659	CL2G040435012_alt	Chr02_alt	5162588	5164777	+	576	-	- && Q944M5.1 RecName: Full=Bidirectional sugar transporter SWEET4; Short=AtSWEET4; AltName: Full=Protein SUGARS WILL EVENTUALLY BE EXPORTED TRANSPORTERS 4 && PF03083:Sugar efflux transporter for intercellular exchange	-
CL6G058768012_alt	46.2791	67.054	98.5887	18.5289	5.69593	12.7719	70.6406	12.3322	2.51686	6.4707e-05	0.00164207	CL6G058768012_alt	Chr06_alt	14007537	14008543	+	387	-	- && Q91VC0.1 RecName: Full=dCTP pyrophosphatase 1; AltName: Full=Deoxycytidine-triphosphatase 1; Short=dCTPase 1; AltName: Full=RS21-C6; AltName: Full=XTP3-transactivated gene A protein homolog && PF03819:MazG nucleotide pyrophosphohydrolase domain	-
CL4G049211012_alt	64.3883	112.821	81.4866	15.7496	10.4425	19.6491	86.232	15.2804	2.49716	3.66404e-06	0.000127039	CL4G049211012_alt	Chr04_alt	4164750	4168393	+	1797	-	- && Q94LW6.1 RecName: Full=Probable sulfate transporter 3.5 && PF00916:Sulfate permease family|PF01740:STAS domain	Sulfate_transp
CL8G065358012_alt	65.3943	123.464	84.5046	15.7496	26.581	8.84209	91.1212	17.0575	2.41522	1.42639e-05	0.000430469	CL8G065358012_alt	Chr08_alt	14104199	14105689	-	1491	-	- && P0CT42.1 RecName: Full=Transposon Tf2-7 polyprotein; AltName: Full=Retrotransposable element Tf2 155 kDa protein >P0CT43.1 RecName: Full=Transposon Tf2-8 polyprotein; AltName: Full=Retrotransposable element Tf2 155 kDa protein && PF00665:Integrase core domain|PF00385:Chromo (CHRromatin Organisation MOdifier) domain	Chromo
CL5G053205012_alt	67.4065	63.8609	71.4265	13.8967	12.3412	11.7895	67.5647	12.6758	2.41365	1.93824e-05	0.000564234	CL5G053205012_alt	Chr05_alt	9163766	9163978	-	213	-	- && - && -	-
CL2G042710012_alt	145.88	56.4105	74.4446	21.3082	19.9357	11.7895	92.2449	17.6778	2.38237	1.80813e-05	0.000534039	CL2G042710012_alt	Chr02_alt	31212473	31214446	-	1974	-	- && P26413.1 RecName: Full=Heat shock 70 kDa protein && PF00012:Hsp70 protein	HSP70
CL5G054138012_alt	533.215	915.34	642.839	117.658	149.993	141.473	697.131	136.375	2.35388	1.11566e-24	2.531e-22	CL5G054138012_alt	Chr05_alt	22552242	22553198	-	702	-	- && Q95661.1 RecName: Full=Small heat shock protein, chloroplastic; Flags: Precursor && PF00011:Hsp20/alpha crystallin family	-
CL6G058248012_alt	56.3397	178.811	50.3004	19.4553	27.5303	8.84209	95.1503	18.6092	2.35161	0.000162723	0.00364755	CL6G058248012_alt	Chr06_alt	9481864	9482239	+	312	-	- && - && -	-
CL5G056679012_alt	113.686	144.751	163.979	19.4553	37.0235	28.4912	140.805	28.3233	2.31448	3.85127e-08	1.97179e-06	CL5G056679012_alt	Chr05_alt	44092794	44093448	-	471	-	- && O24410.2 RecName: Full=Auxin-responsive protein IAA20; AltName: Full=Indoleacetic acid-induced protein 20 && PF02309:AUX/IAA family	-
CL2G043294012_alt	199.201	232.028	273.634	42.6164	39.8715	60.9122	234.954	47.8	2.29868	2.18001e-12	1.85062e-10	CL2G043294012_alt	Chr02_alt	37155623	37156003	-	381	-	- && - && -	-
CL9G067837012_alt	108.655	145.816	95.5707	25.014	28.4796	17.6842	116.681	23.7259	2.29637	3.54561e-07	1.54994e-05	CL9G067837012_alt	Chr09_alt	17848271	17848902	-	297	-	- && Q1PSI9.2 RecName: Full=L-idonate 5-dehydrogenase && -	-
CL5G056609012_alt	210.268	169.231	268.604	44.4693	35.1249	53.0526	216.034	44.2156	2.28974	3.63622e-11	2.77364e-09	CL5G056609012_alt	Chr05_alt	43786480	43787820	+	1014	-	- && O22893.1 RecName: Full=Galactinol synthase 1; Short=AtGolS1; Short=GolS-1 && PF01501:Glycosyl transferase family 8	Glyco_transf_8
CL5G053367012_alt	120.728	102.178	97.5827	25.014	28.4796	13.7544	106.829	22.416	2.25092	1.76426e-06	6.53918e-05	CL5G053367012_alt	Chr05_alt	10692678	10695283	+	1287	-	- && Q9FLD7.1 RecName: Full=Beta-glucuronosyltransferase GlcAT14A; AltName: Full=GT14 family glucuronic acid transferase 1; Short=AtGlcAT14A && PF02485:Core-2/I-Branching enzyme	-
CL9G067578012_alt	163.989	142.623	176.051	46.3222	27.5303	27.5087	160.888	33.7871	2.24997	6.81113e-09	3.92214e-07	CL9G067578012_alt	Chr09_alt	13046843	13048039	-	552	-	- && Q0III6.1 RecName: Full=DnaJ homolog subfamily B member 6; AltName: Full=MRJ && PF00226:DnaJ domain	DnaJ
CL8G065854012_alt	68.4126	60.6679	36.2163	20.3818	12.3412	1.96491	55.0989	11.5626	2.24813	0.00261191	0.0358929	CL8G065854012_alt	Chr08_alt	17210316	17211099	-	714	-	- && Q9SGE3.1 RecName: Full=Histone H2B.2; AltName: Full=HTB8 && PF00125:Core histone H2A/H2B/H3/H4	Histone
CL9G068815012_alt	55.3337	25.5444	41.2463	7.41155	7.59457	10.807	40.7081	8.60437	2.24439	0.00240449	0.0339103	CL9G068815012_alt	Chr09_alt	30574398	30575927	+	1275	-	- && Q9M052.1 RecName: Full=UDP-glycosyltransferase 76F1 && PF00201:UDP-glucoronosyl and UDP-glucosyl transferase	UDPGT
CL2G043597012_alt	139.843	167.103	74.4446	30.5727	23.733	26.5263	127.13	26.944	2.23737	9.38092e-07	3.74043e-05	CL2G043597012_alt	Chr02_alt	38931345	38934128	+	1974	-	- && Q03684.1 RecName: Full=Luminal-binding protein 4; Short=BiP 4; AltName: Full=78 kDa glucose-regulated protein homolog 4; Short=GRP-78-4; Flags: Precursor && PF00012:Hsp70 protein	HSP70
CL5G053381012_alt	391.36	403.388	360.151	77.8213	80.6923	87.4385	384.966	81.984	2.23165	1.03323e-20	1.90144e-18	CL5G053381012_alt	Chr05_alt	10846179	10849098	+	1293	-	- && Q9FLD7.1 RecName: Full=Beta-glucuronosyltransferase GlcAT14A; AltName: Full=GT14 family glucuronic acid transferase 1; Short=AtGlcAT14A && PF02485:Core-2/I-Branching enzyme	-
CL0G070553012_alt	300.814	428.933	263.574	69.4833	71.1991	72.7016	331.107	71.128	2.21847	5.8661e-15	6.62542e-13	CL0G070553012_alt	002190F_alt	20292	25958	-	1734	-	- && O48713.1 RecName: Full=Suppressor of mec-8 and unc-52 protein homolog 2; Short=AtSMU-2; AltName: Full=Protein RED-like; AltName: Full=RNA splicing protein SMU2 && PF07808:RED-like protein N-terminal region|PF07807:RED-like protein C-terminal region	-
CL1G036980012_alt	66.4004	71.3114	75.4506	12.0438	14.2398	19.6491	71.0541	15.3109	2.21621	5.40196e-05	0.00140102	CL1G036980012_alt	Chr01_alt	4975350	4979116	-	915	-	- && Q9ZRF1.1 RecName: Full=Probable mannitol dehydrogenase; AltName: Full=NAD-dependent mannitol dehydrogenase && PF08240:Alcohol dehydrogenase GroES-like domain	ADH_N
CL9G066148012_alt	123.746	86.2123	116.697	33.352	25.6317	11.7895	108.885	23.591	2.20405	7.66468e-06	0.000249633	CL9G066148012_alt	Chr09_alt	267167	269155	-	849	-	- && - && PF00917:MATH domain	MATH
CL1G039208012_alt	90.546	94.7271	66.3965	22.2347	19.9357	12.7719	83.8899	18.3141	2.19346	2.26688e-05	0.000641453	CL1G039208012_alt	Chr01_alt	25545999	25548091	+	1545	-	- && Q8GSM7.1 RecName: Full=Shikimate O-hydroxycinnamoyltransferase; AltName: Full=Hydroxycinnamoyl transferase; AltName: Full=Hydroxycinnamoyl-Coenzyme A shikimate/quinate hydroxycinnamoyltransferase && PF02458:Transferase family	-
CL4G048921012_alt	108.655	55.3462	77.4626	11.1173	33.2262	8.84209	80.488	17.7286	2.18239	0.000358975	0.00722785	CL4G048921012_alt	Chr04_alt	2306147	2306767	+	393	-	- && Q9ZP41.1 RecName: Full=EG45-like domain containing protein; AltName: Full=Blight-associated protein p12; AltName: Full=Plant natriuretic peptide; Short=PNP; Flags: Precursor && PF03330:Rare lipoprotein A (RlpA)-like double-psi beta-barrel	-
CL3G048301012_alt	135.819	103.242	104.625	26.8669	36.0742	13.7544	114.562	25.5652	2.16228	4.76664e-06	0.000160819	CL3G048301012_alt	Chr03_alt	26336089	26340035	-	1617	-	- && B6ETT4.1 RecName: Full=Synaptotagmin-2; AltName: Full=NTMC2T1.2; AltName: Full=Synaptotagmin B && PF00168:C2 domain|PF17047:Synaptotagmin-like mitochondrial-lipid-binding domain	C2
CL5G056508012_alt	203.226	263.959	257.538	66.704	60.7566	38.3157	241.574	55.2588	2.12646	5.51845e-11	4.11398e-09	CL5G056508012_alt	Chr05_alt	43248969	43249811	-	723	-	- && - && -	-
CL8G064935012_alt	169.019	200.098	150.901	38.9107	57.9086	22.5965	173.339	39.8052	2.121	1.17713e-07	5.66312e-06	CL8G064935012_alt	Chr08_alt	11464897	11466667	-	915	-	- && - && PF07539:Down-regulated in metastasis	-
CL6G058640012_alt	197.189	239.479	248.484	66.704	40.8208	55.9999	228.384	54.5082	2.06637	1.49102e-10	1.07796e-08	CL6G058640012_alt	Chr06_alt	12881497	12882777	-	1281	-	- && Q6XBF8.1 RecName: Full=Aspartic proteinase CDR1; AltName: Full=Protein CONSTITUTIVE DISEASE RESISTANCE 1; Flags: Precursor && PF14541:Xylanase inhibitor C-terminal|PF14543:Xylanase inhibitor N-terminal	-
CL1G037717012_alt	60.364	41.5096	62.3725	7.41155	14.2398	17.6842	54.7487	13.1119	2.06489	0.00120269	0.0194888	CL1G037717012_alt	Chr01_alt	9651796	9654945	+	2175	-	- && Q9SA25.1 RecName: Full=Wall-associated receptor kinase-like 8; Flags: Precursor && PF00069:Protein kinase domain|PF13947:Wall-associated receptor kinase galacturonan-binding	Pkinase
CL8G064686012_alt	160.971	163.91	173.033	42.6164	44.6181	32.421	165.971	39.8852	2.05611	8.00971e-09	4.57231e-07	CL8G064686012_alt	Chr08_alt	8674407	8674671	-	225	-	- && - && -	-
CL2G042152012_alt	108.655	58.5392	125.751	23.1611	20.8851	26.5263	97.6485	23.5241	2.05465	3.30028e-05	0.000902809	CL2G042152012_alt	Chr02_alt	24694700	24698164	-	2439	-	- && O81832.4 RecName: Full=G-type lectin S-receptor-like serine/threonine-protein kinase At4g27290; Flags: Precursor && PF01453:D-mannose binding lectin|PF11883:Domain of unknown function (DUF3403)|PF08276:PAN-like domain|PF07714:Protein tyrosine kinase|PF00954:S-locus glycoprotein domain	Pkinase_Tyr
CL3G047153012_alt	59.3579	25.5444	65.3905	9.26444	16.1385	10.807	50.0976	12.07	2.05442	0.00264497	0.0362904	CL3G047153012_alt	Chr03_alt	20289725	20289985	-	261	-	- && Q8RWT8.1 RecName: Full=Serine--tRNA ligase, chloroplastic/mitochondrial; AltName: Full=AtSRS; AltName: Full=Protein OVULE ABORTION 7; AltName: Full=Seryl-tRNA synthetase; Short=SerRS; AltName: Full=Seryl-tRNA(Ser/Sec) synthetase; Flags: Precursor && -	-
CL5G054520012_alt	76.4611	71.3114	124.745	21.3082	24.6824	19.6491	90.8391	21.8799	2.05381	3.60726e-05	0.000973628	CL5G054520012_alt	Chr05_alt	27853881	27855908	-	630	-	- && Q93ZB1.1 RecName: Full=Protein LOL1; AltName: Full=Protein LSD ONE LIKE 1; Short=AtLOL1; AltName: Full=Putative zinc finger LOL1 && PF06943:LSD1 zinc finger	zf-LSD1
CL6G059823012_alt	40.2427	65.9896	35.2103	9.26444	11.3919	13.7544	47.1475	11.4702	2.03978	0.00241533	0.0340081	CL6G059823012_alt	Chr06_alt	20194272	20195321	+	1050	-	- && Q689D6.1 RecName: Full=Protein ROOT PRIMORDIUM DEFECTIVE 1 && PF11955:Plant organelle RNA recognition domain	-
CL3G046757012_alt	68.4126	192.647	84.5046	37.9842	36.0742	9.82455	115.188	27.961	2.03965	0.000305189	0.00628924	CL3G046757012_alt	Chr03_alt	17624707	17632319	-	4713	-	- && Q96321.2 RecName: Full=Importin subunit alpha-1; Short=IMPa-1; AltName: Full=Karyopherin subunit alpha-1; Short=KAP-alpha-1 && PF00514:Armadillo/beta-catenin-like repeat|PF00931:NB-ARC domain|PF16186:Atypical Arm repeat	NB-ARC
CL8G065319012_alt	744.49	887.667	847.058	201.965	185.118	217.122	826.405	201.402	2.03691	8.97826e-33	3.37531e-30	CL8G065319012_alt	Chr08_alt	13951758	13953571	+	615	-	- && P05478.1 RecName: Full=18.5 kDa class I heat shock protein; AltName: Full=HSP 18.5 && PF00011:Hsp20/alpha crystallin family	-
CL7G062444012_alt	58.3519	54.2818	39.2343	7.41155	16.1385	13.7544	50.6227	12.4348	2.02674	0.00188514	0.0279489	CL7G062444012_alt	Chr07_alt	16591693	16592737	-	693	-	- && P80022.2 RecName: Full=Extracellular ribonuclease LE; Short=RNase LE; Flags: Precursor && PF00445:Ribonuclease T2 family	Ribonuclease_T2
CL6G058017012_alt	189.141	173.489	130.781	48.1751	21.8344	55.0175	164.47	41.6756	1.98109	1.3847e-06	5.28881e-05	CL6G058017012_alt	Chr06_alt	7173518	7173739	+	222	-	- && - && -	-
CL5G053038012_alt	234.414	309.726	299.79	65.7775	77.8443	70.7367	281.31	71.4529	1.97707	1.78385e-12	1.52415e-10	CL5G053038012_alt	Chr05_alt	8116727	8117231	+	231	-	- && - && -	-
CL4G050498012_alt	566.416	471.507	495.962	141.746	146.195	104.14	511.295	130.694	1.96725	4.68152e-19	7.33327e-17	CL4G050498012_alt	Chr04_alt	17623673	17625292	+	1074	-	- && P46256.1 RecName: Full=Fructose-bisphosphate aldolase, cytoplasmic isozyme 1 && PF00274:Fructose-bisphosphate aldolase class-I	-
CL1G039587012_alt	40.2427	57.4748	75.4506	10.1909	27.5303	6.87718	57.7227	14.8661	1.95615	0.00374725	0.0468915	CL1G039587012_alt	Chr01_alt	29402714	29406528	+	276	-	- && - && -	-
CL1G038450012_alt	138.837	172.425	161.967	44.4693	33.2262	46.1754	157.743	41.2903	1.93375	1.18745e-07	5.69198e-06	CL1G038450012_alt	Chr01_alt	16087221	16087902	+	291	-	- && - && -	-
CL5G053065012_alt	234.414	238.414	81.4866	32.4255	76.895	36.3508	184.771	48.5571	1.92765	3.19918e-05	0.000876064	CL5G053065012_alt	Chr05_alt	8323396	8326618	-	831	-	- && - && PF12428:Protein of unknown function (DUF3675)	-
CL5G052423012_alt	63.3822	59.6035	112.673	17.6024	20.8851	23.5789	78.5529	20.6888	1.92612	0.000295892	0.00611681	CL5G052423012_alt	Chr05_alt	4105460	4105687	+	228	-	- && - && -	-
CL5G052513012_alt	95.5764	80.8905	98.5887	27.7933	12.3412	32.421	91.6852	24.1852	1.92355	0.000146497	0.00333785	CL5G052513012_alt	Chr05_alt	4570515	4572059	-	1545	-	- && Q8S4W7.1 RecName: Full=DELLA protein GAI1; AltName: Full=Gibberellic acid-insensitive mutant protein 1; AltName: Full=VvGAI1 && PF03514:GRAS domain family	GRAS
CL5G055397012_alt	140.849	206.484	113.679	25.9404	42.7195	54.035	153.671	40.8983	1.91087	4.59028e-06	0.000155467	CL5G055397012_alt	Chr05_alt	37028760	37029340	+	468	-	- && - && -	-
CL5G052967012_alt	188.135	310.79	299.79	99.1295	67.4018	48.1403	266.238	71.5572	1.89382	2.32619e-08	1.2493e-06	CL5G052967012_alt	Chr05_alt	7567561	7567883	-	288	-	- && - && -	-
CL9G067576012_alt	84.5096	47.8957	246.472	33.352	33.2262	37.3333	126.292	34.6372	1.86725	0.000643544	0.0115997	CL9G067576012_alt	Chr09_alt	13040079	13046603	+	2346	-	- && P10978.1 RecName: Full=Retrovirus-related Pol polyprotein from transposon TNT 1-94; Includes: RecName: Full=Protease; Includes: RecName: Full=Reverse transcriptase; Includes: RecName: Full=Endonuclease && PF07727:Reverse transcriptase (RNA-dependent DNA polymerase)|PF14223:gag-polypeptide of LTR copia-type	RVT_2
CL6G058322012_alt	2304.9	1998.85	2483.83	569.763	705.346	593.403	2262.53	622.837	1.86117	6.06326e-50	3.71072e-47	CL6G058322012_alt	Chr06_alt	10037042	10037479	+	438	-	- && O82011.1 RecName: Full=17.7 kDa class I heat shock protein; AltName: Full=Hsp19.9 && PF00011:Hsp20/alpha crystallin family	-
CL8G065314012_alt	117.71	88.341	133.799	25.9404	32.2769	38.3157	113.283	32.1777	1.81735	2.52696e-05	0.000708193	CL8G065314012_alt	Chr08_alt	13939585	13940034	+	450	-	- && P19243.1 RecName: Full=18.1 kDa class I heat shock protein; AltName: Full=HSP 18.1 && PF00011:Hsp20/alpha crystallin family	-
CL7G063358012_alt	277.674	174.553	217.298	63.9247	70.2498	55.9999	223.175	63.3914	1.81583	1.41654e-08	7.83145e-07	CL7G063358012_alt	Chr07_alt	21390981	21394339	-	1746	-	- && Q9SX20.1 RecName: Full=Protein NRT1/ PTR FAMILY 3.1; Short=AtNPF3.1 && PF00854:POT family	-
CL1G037109012_alt	81.4914	75.5688	37.2223	18.5289	18.0371	18.6666	64.7608	18.4109	1.81427	0.00164986	0.0251115	CL1G037109012_alt	Chr01_alt	5839961	5841331	+	1371	-	- && Q9SZF7.1 RecName: Full=Protein SHORT-ROOT; Short=AtSHR; AltName: Full=GRAS family protein 26; Short=AtGRAS-26; AltName: Full=Protein SHOOT GRAVITROPISM 7 && PF03514:GRAS domain family	GRAS
CL8G064481012_alt	244.474	129.851	181.081	49.1015	66.4525	43.228	185.135	52.9273	1.8066	1.06184e-06	4.18313e-05	CL8G064481012_alt	Chr08_alt	6962764	6964671	+	885	-	- && - && PF11833:Protein of unknown function (DUF3353)	-
CL6G060418012_alt	227.371	226.706	235.406	60.2189	80.6923	56.9824	229.828	65.9645	1.80056	2.26634e-09	1.38378e-07	CL6G060418012_alt	Chr06_alt	23599974	23600393	-	420	-	- && - && -	-
CL8G064685012_alt	110.667	224.578	163.979	50.028	61.7059	31.4385	166.408	47.7241	1.80042	9.11211e-06	0.000289957	CL8G064685012_alt	Chr08_alt	8673382	8674348	+	828	-	- && Q9SPK4.1 RecName: Full=Phosphoenolpyruvate carboxylase kinase 1; Short=AtPPCK1 && PF00069:Protein kinase domain	Pkinase
CL8G065936012_alt	163.989	92.5984	357.133	35.2049	74.0471	68.7718	204.573	59.3413	1.78677	9.92428e-05	0.00237857	CL8G065936012_alt	Chr08_alt	17922005	17922402	-	309	-	- && - && -	-
CL5G054317012_alt	119.722	90.4697	69.4145	26.8669	28.4796	26.5263	93.202	27.2909	1.77194	0.000160111	0.00360127	CL5G054317012_alt	Chr05_alt	25589095	25591271	-	1557	-	- && - && -	-
CL2G045271012_alt	125.758	143.687	190.135	55.5867	39.8715	39.2982	153.194	44.9188	1.76915	2.87752e-06	0.000102055	CL2G045271012_alt	Chr02_alt	49103951	49105021	+	1071	-	- && Q5GHF7.1 RecName: Full=Adenylate isopentenyltransferase; AltName: Full=Adenylate dimethylallyltransferase; AltName: Full=Cytokinin synthase && PF01715:IPP transferase	IPPT
CL5G056322012_alt	149.904	104.306	52.3124	27.7933	37.0235	26.5263	102.174	30.4477	1.74641	0.000503357	0.00950587	CL5G056322012_alt	Chr05_alt	42308976	42309287	+	312	-	- && Q9SA68.1 RecName: Full=Monothiol glutaredoxin-S1; Short=AtGrxS1; AltName: Full=Protein ROXY 16 && PF00462:Glutaredoxin	-
CL7G061799012_alt	3789.85	4056.23	3944.56	1091.35	1347.09	1105.26	3930.21	1181.23	1.73426	5.68246e-69	5.15654e-66	CL7G061799012_alt	Chr07_alt	11641396	11642114	+	402	-	- && Q9FED2.1 RecName: Full=HVA22-like protein e; Short=AtHVA22e && PF03134:TB2/DP1, HVA22 family	TB2_DP1_HVA22
CL9G069102012_alt	438.645	629.03	382.283	135.261	166.131	135.579	483.319	145.657	1.72992	1.09377e-12	9.53103e-11	CL9G069102012_alt	Chr09_alt	32537823	32540802	-	1041	-	- && Q65XK7.1 RecName: Full=Probable protein phosphatase 2C 51; Short=OsPP2C51 && PF00481:Protein phosphatase 2C	PP2C
CL4G050773012_alt	117.71	68.1183	56.3364	36.1313	22.7837	14.7368	80.7215	24.5506	1.71543	0.00184816	0.0274781	CL4G050773012_alt	Chr04_alt	21402825	21403255	-	243	-	- && - && -	-
CL5G051997012_alt	168.013	172.425	114.685	50.9544	46.5167	41.2631	151.708	46.2448	1.71308	3.97376e-06	0.000136697	CL5G051997012_alt	Chr05_alt	1535135	1538727	+	2232	-	- && Q0WVN5.2 RecName: Full=Cellulose synthase-like protein G3; Short=AtCslG3 && PF03552:Cellulose synthase	-
CL5G056934012_alt	134.813	145.816	324.94	56.5131	70.2498	58.9473	201.856	61.9034	1.70563	1.27603e-05	0.000390013	CL5G056934012_alt	Chr05_alt	45445290	45445727	-	438	-	- && P56331.2 RecName: Full=Eukaryotic translation initiation factor 1A; Short=eIF-1A; AltName: Full=Eukaryotic translation initiation factor 4C; Short=eIF-4C && PF01176:Translation initiation factor 1A / IF-1	-
CL6G059954012_alt	114.692	136.237	185.105	39.8371	36.0742	57.9648	145.345	44.6254	1.70477	1.5725e-05	0.000469716	CL6G059954012_alt	Chr06_alt	20870056	20871573	+	1062	-	- && Q6WUC2.1 RecName: Full=(R,S)-reticuline 7-O-methyltransferase; Short=7OMT && PF00891:O-methyltransferase|PF08100:Dimerisation domain	-
CL2G041462012_alt	142.862	118.143	135.811	61.1453	47.4661	15.7193	132.272	41.4436	1.67224	0.000361337	0.00726107	CL2G041462012_alt	Chr02_alt	15326725	15328593	-	807	-	- && Q9M0I2.2 RecName: Full=Expansin-B3; Short=At-EXPB3; Short=AtEXPB3; AltName: Full=Ath-ExpBeta-1.6; AltName: Full=Beta-expansin-3; Flags: Precursor && PF01357:Pollen allergen|PF03330:Rare lipoprotein A (RlpA)-like double-psi beta-barrel	-
CL1G037098012_alt	214.292	154.331	168.003	53.7338	61.7059	53.0526	178.875	56.1641	1.67144	6.48278e-07	2.69511e-05	CL1G037098012_alt	Chr01_alt	5760410	5760967	-	558	-	- && Q9LZP8.1 RecName: Full=bZIP transcription factor 53; Short=AtbZIP53 && PF00170:bZIP transcription factor	bZIP_1
CL3G048176012_alt	1034.24	954.721	781.668	239.949	328.465	301.614	923.542	290.009	1.6714	5.10246e-21	9.52314e-19	CL3G048176012_alt	Chr03_alt	25588366	25590359	-	1173	-	- && Q94AP3.1 RecName: Full=Protein WALLS ARE THIN 1 && PF00892:EamA-like transporter family	DUF6
CL4G050904012_alt	7269.84	6101.91	6619.53	2153.06	2114.14	2025.82	6663.76	2097.67	1.66754	4.3583e-93	6.74664e-90	CL4G050904012_alt	Chr04_alt	22522972	22523454	-	483	-	- && P05477.1 RecName: Full=17.9 kDa class II heat shock protein && PF00011:Hsp20/alpha crystallin family	-
CL8G065317012_alt	485.93	450.22	679.055	171.392	135.753	204.351	538.402	170.499	1.65958	1.6164e-12	1.38558e-10	CL8G065317012_alt	Chr08_alt	13946624	13947175	+	552	-	- && P05478.1 RecName: Full=18.5 kDa class I heat shock protein; AltName: Full=HSP 18.5 && PF00011:Hsp20/alpha crystallin family	-
CL6G058806012_alt	191.153	84.0836	178.063	50.028	38.9222	55.0175	151.1	47.9892	1.65572	6.42566e-05	0.0016327	CL6G058806012_alt	Chr06_alt	14324878	14325594	-	717	-	- && - && PF14144:Seed dormancy control	-
CL2G042708012_alt	247.492	211.805	358.139	89.8651	78.7937	91.3683	272.479	86.6757	1.6529	2.6677e-08	1.41254e-06	CL2G042708012_alt	Chr02_alt	31205149	31205668	-	408	-	- && - && -	-
CL2G044086012_alt	137.831	164.974	177.057	65.7775	46.5167	41.2631	159.954	51.1858	1.64257	5.80996e-06	0.000193538	CL2G044086012_alt	Chr02_alt	42166267	42170499	+	1842	-	- && Q5E930.1 RecName: Full=S-type anion channel SLAH1; AltName: Full=SLAC1-homolog protein 1 && PF00069:Protein kinase domain|PF03595:Voltage-dependent anion channel	Pkinase
CL6G059942012_alt	163.989	61.7322	58.3484	29.6462	34.1756	27.5087	94.6899	30.4435	1.63742	0.00195557	0.0288308	CL6G059942012_alt	Chr06_alt	20794506	20795093	+	588	-	- && Q8GYY1.2 RecName: Full=Heat stress transcription factor A-3; Short=AtHsfA3; AltName: Full=AtHsf-17 && PF00447:HSF-type DNA-binding	HSF_DNA-bind
CL3G048350012_alt	1052.35	809.97	988.905	359.46	307.58	249.543	950.407	305.528	1.63677	3.83482e-20	6.59589e-18	CL3G048350012_alt	Chr03_alt	26577736	26582525	+	1257	-	- && A4IF94.1 RecName: Full=Hippocampus abundant transcript-like protein 1; AltName: Full=Major facilitator superfamily domain-containing 14B && PF07690:Major Facilitator Superfamily	MFS_1
CL4G051575012_alt	93.5642	61.7322	116.697	33.352	23.733	30.4561	90.6644	29.1804	1.636	0.000670641	0.0119895	CL4G051575012_alt	Chr04_alt	27252582	27254120	-	1539	-	- && - && PF04576:Zein-binding	-
CL9G066295012_alt	366.208	418.289	555.316	142.672	147.145	142.456	446.605	144.091	1.63211	2.12664e-12	1.81115e-10	CL9G066295012_alt	Chr09_alt	1047144	1049601	+	1710	-	- && Q8VZF1.1 RecName: Full=Acetate/butyrate--CoA ligase AAE7, peroxisomal; AltName: Full=AMP-binding protein 7; Short=AtAMPBP7; AltName: Full=Acetyl-CoA synthetase; AltName: Full=Acyl-activating enzyme 7; AltName: Full=Butyryl-CoA synthetase; AltName: Full=Protein ACETATE NON-UTILIZING 1 && PF13193:AMP-binding enzyme C-terminal domain|PF00501:AMP-binding enzyme	AMP-binding
CL0G071133012_alt	54.3276	146.88	68.4085	30.5727	28.4796	28.4912	89.8721	29.1812	1.62161	0.00181782	0.0271036	CL0G071133012_alt	002806F_alt	1101	2554	-	561	-	- && - && PF12680:SnoaL-like domain	-
CL8G065734012_alt	160.971	131.979	182.087	61.1453	42.7195	52.0701	158.346	51.9783	1.60706	7.17865e-06	0.00023526	CL8G065734012_alt	Chr08_alt	16357013	16359924	-	795	-	- && Q8RUN2.1 RecName: Full=Cytokinin riboside 5'-monophosphate phosphoribohydrolase LOG1; AltName: Full=Protein LONELY GUY 1 && PF03641:Possible lysine decarboxylase	-
CL5G056186012_alt	582.513	501.308	576.442	194.553	221.192	130.666	553.421	182.137	1.60273	7.17621e-13	6.40166e-11	CL5G056186012_alt	Chr05_alt	41618275	41618526	-	252	-	- && - && -	-
CL0G070573012_alt	115.698	196.905	205.226	46.3222	62.6552	61.8946	172.609	56.9574	1.5999	1.29237e-05	0.000393965	CL0G070573012_alt	002219F_alt	19812	20573	-	576	-	- && P60839.1 RecName: Full=Probable disease resistance protein At1g12290 && -	-
CL4G049428012_alt	3423.65	4280.81	4859.02	1225.69	1463.85	1458.95	4187.82	1382.83	1.59871	1.21698e-40	5.93077e-38	CL4G049428012_alt	Chr04_alt	5802709	5802918	-	210	-	- && - && -	-
CL7G061936012_alt	2319.99	1999.91	2348.02	663.334	728.129	812.49	2222.64	734.651	1.59763	9.97667e-42	5.04896e-39	CL7G061936012_alt	Chr07_alt	13432225	13432949	+	624	-	- && - && -	-
CL1G038921012_alt	326.972	329.948	205.226	132.482	82.591	69.7543	287.382	94.9423	1.59647	6.04772e-07	2.5383e-05	CL1G038921012_alt	Chr01_alt	21432310	21434990	-	1830	-	- && - && PF02365:No apical meristem (NAM) protein	NAM
CL7G063335012_alt	97.5885	68.1183	86.5166	26.8669	38.9222	17.6842	84.0745	27.8244	1.59468	0.00147929	0.022967	CL7G063335012_alt	Chr07_alt	21302123	21303178	+	1056	-	- && Q9SX25.1 RecName: Full=Probable carboxylesterase 6; AltName: Full=AtCXE6 && PF07859:alpha/beta hydrolase fold	Abhydrolase_3
CL0G072034012_alt	55.3337	77.6975	78.4686	17.6024	25.6317	27.5087	70.4999	23.5809	1.58088	0.00249153	0.0346472	CL0G072034012_alt	005174F_alt	726	1130	-	405	-	- && - && -	-
CL6G060389012_alt	661.992	499.18	793.74	252.919	232.584	168	651.637	217.834	1.58046	1.4468e-12	1.24833e-10	CL6G060389012_alt	Chr06_alt	23414690	23417498	+	2163	-	- && Q1PDW5.1 RecName: Full=ATP-dependent zinc metalloprotease FTSH 6, chloroplastic; Short=AtFTSH6; Flags: Precursor && PF00004:ATPase family associated with various cellular activities (AAA)|PF01434:Peptidase family M41	AAA
CL7G062427012_alt	50.3033	141.558	121.727	28.7198	47.4661	29.4736	104.53	35.2198	1.56882	0.00175442	0.0264127	CL7G062427012_alt	Chr07_alt	16514384	16516676	+	225	-	- && - && -	-
CL7G062228012_alt	183.104	280.988	224.34	82.4535	101.577	48.1403	229.477	77.3904	1.5668	4.55306e-06	0.000154405	CL7G062228012_alt	Chr07_alt	15634378	15635553	-	681	-	- && Q9ZSL6.1 RecName: Full=RNA polymerase sigma factor sigD, chloroplastic; Short=Sigma factor D; Short=Sigma-D; AltName: Full=RNA polymerase sigma factor sig4; Short=Atsig4; Short=Sigma factor 4; Flags: Precursor && PF04545:Sigma-70, region 4|PF04539:Sigma-70 region 3	Sigma70_r3
CL5G052524012_alt	638.852	652.446	462.763	214.009	188.915	190.596	584.687	197.84	1.5629	2.54728e-14	2.68137e-12	CL5G052524012_alt	Chr05_alt	4626438	4627439	-	900	-	- && - && -	-
CL9G067235012_alt	127.77	242.672	227.358	54.6602	71.1991	76.6315	199.267	67.4969	1.56212	9.66158e-06	0.000304861	CL9G067235012_alt	Chr09_alt	8023353	8024881	+	1173	-	- && Q6WUC2.1 RecName: Full=(R,S)-reticuline 7-O-methyltransferase; Short=7OMT && PF00891:O-methyltransferase|PF08100:Dimerisation domain	-
CL5G056193012_alt	371.239	256.508	302.808	107.468	108.223	100.21	310.185	105.3	1.55878	2.45788e-09	1.48693e-07	CL5G056193012_alt	Chr05_alt	41661164	41662045	+	882	-	- && Q93ZT5.1 RecName: Full=EID1-like F-box protein 3 && -	-
CL0G069427012_alt	42.2548	166.038	116.697	33.352	42.7195	34.3859	108.33	36.8191	1.55615	0.00254052	0.0351505	CL0G069427012_alt	000049F-005-01_alt	50997	51331	+	249	-	- && - && -	-
CL2G040670012_alt	142.862	247.993	404.415	69.4833	134.804	68.7718	265.09	91.0196	1.54217	7.06789e-05	0.00177819	CL2G040670012_alt	Chr02_alt	6639432	6643330	-	444	-	- && - && -	-
CL9G067232012_alt	268.62	323.562	337.013	115.806	108.223	95.2981	309.731	106.442	1.54036	1.37553e-09	8.5982e-08	CL9G067232012_alt	Chr09_alt	8002080	8003234	+	903	-	- && Q6WUC2.1 RecName: Full=(R,S)-reticuline 7-O-methyltransferase; Short=7OMT && PF00891:O-methyltransferase	-
CL8G065320012_alt	484.924	528.981	488.92	165.834	190.814	160.14	500.942	172.262	1.53978	9.78738e-15	1.0822e-12	CL8G065320012_alt	Chr08_alt	13956381	13956866	+	486	-	- && P05478.1 RecName: Full=18.5 kDa class I heat shock protein; AltName: Full=HSP 18.5 && PF00011:Hsp20/alpha crystallin family	-
CL5G054156012_alt	83.5036	271.409	243.454	56.5131	83.5403	65.8245	199.455	68.6259	1.53897	0.00022252	0.00476778	CL5G054156012_alt	Chr05_alt	22792855	22793875	-	276	-	- && - && -	-
CL8G065813012_alt	533.215	566.234	442.643	189.921	177.523	164.07	514.031	177.171	1.53616	4.6593e-14	4.78962e-12	CL8G065813012_alt	Chr08_alt	16935963	16937598	+	891	-	- && P93046.2 RecName: Full=Xyloglucan endotransglucosylase/hydrolase protein 31; Short=At-XTH31; Short=AtXTR8; Short=XTH-31; Flags: Precursor && PF00722:Glycosyl hydrolases family 16|PF06955:Xyloglucan endo-transglycosylase (XET) C-terminus	-
CL5G052482012_alt	1001.04	1103.73	1001.98	317.77	359.793	404.771	1035.58	360.778	1.52167	5.46787e-24	1.18919e-21	CL5G052482012_alt	Chr05_alt	4374040	4375656	-	1215	-	- && Q9FXD8.2 RecName: Full=Probable pectate lyase 5; Flags: Precursor && PF00544:Pectate lyase	-
CL5G057186012_alt	216.304	241.607	183.093	66.704	88.2869	68.7718	213.668	74.5876	1.51808	7.46805e-07	3.05169e-05	CL5G057186012_alt	Chr05_alt	46568325	46572555	-	573	-	- && P29386.2 RecName: Full=Agamous-like MADS-box protein AGL6 && PF00319:SRF-type transcription factor (DNA-binding and dimerisation domain)	SRF-TF
CL9G067661012_alt	123.746	53.2175	110.661	36.1313	29.429	35.3684	95.8748	33.6429	1.51167	0.00171165	0.0258792	CL9G067661012_alt	Chr09_alt	14874584	14875159	-	483	-	- && - && -	-
CL3G048140012_alt	743.483	687.569	581.472	268.669	231.634	205.333	670.842	235.212	1.5114	1.22519e-15	1.43938e-13	CL3G048140012_alt	Chr03_alt	25455492	25457695	+	2166	-	- && - && PF13975:gag-polyprotein putative aspartyl protease|PF03732:Retrotransposon gag protein	Retrotrans_gag
CL6G058823012_alt	425.566	277.795	341.037	125.996	102.527	139.509	348.133	122.677	1.50541	8.38429e-09	4.77578e-07	CL6G058823012_alt	Chr06_alt	14449797	14453897	+	1509	-	- && Q9SR96.1 RecName: Full=DnaJ protein ERDJ3A; AltName: Full=Chaperone protein dnaJ 63; Short=AtDjA63; Short=AtJ63; AltName: Full=Endoplasmic reticulum dnaJ domain-containing protein 3A; Short=AtERdj3A; AltName: Full=Protein SCJ1 homolog ERDJ3A; AltName: Full=THERMOSENSITIVE MALE STERILE 1, TMS1; Flags: Precursor && PF00226:DnaJ domain	DnaJ
CL1G038778012_alt	69.4186	88.341	126.757	25.9404	37.0235	37.3333	94.8388	33.4324	1.50515	0.00124962	0.0201625	CL1G038778012_alt	Chr01_alt	19765885	19766489	+	390	-	- && - && -	-
CL7G060552012_alt	109.661	128.786	159.955	26.8669	65.5032	48.1403	132.801	46.8368	1.50441	0.000392825	0.00780195	CL7G060552012_alt	Chr07_alt	373631	374830	-	651	-	- && - && PF10604:Polyketide cyclase / dehydrase and lipid transport	-
CL0G071822012_alt	286.729	284.181	331.982	82.4535	134.804	101.193	300.964	106.15	1.50388	3.73083e-08	1.92134e-06	CL0G071822012_alt	004108F_alt	29559	33420	-	2073	-	- && P29001.1 RecName: Full=Acid beta-fructofuranosidase; AltName: Full=Acid invertase; Short=AI; AltName: Full=Acid sucrose hydrolase; AltName: Full=Vacuolar invertase; Contains: RecName: Full=Acid beta-fructofuranosidase 30 kDa subunit; Contains: RecName: Full=Acid beta-fructofuranosidase 38 kDa subunit; Flags: Precursor && PF11837:Domain of unknown function (DUF3357)|PF00251:Glycosyl hydrolase…	-
CL5G053204012_alt	259.565	459.799	566.382	137.114	190.814	125.754	428.582	151.227	1.5026	2.3132e-07	1.03881e-05	CL5G053204012_alt	Chr05_alt	9162434	9163549	-	315	-	- && - && -	-
CL8G064498012_alt	639.859	699.277	595.556	282.565	187.016	217.122	644.897	228.901	1.49371	6.34685e-14	6.35071e-12	CL8G064498012_alt	Chr08_alt	7058546	7060462	+	963	-	- && - && PF07690:Major Facilitator Superfamily	MFS_1
CL8G063618012_alt	187.128	175.618	144.865	43.5429	73.0977	65.8245	169.204	60.8217	1.47681	2.63129e-05	0.000735084	CL8G063618012_alt	Chr08_alt	410712	413451	+	2349	-	- && Q9LJN4.2 RecName: Full=Probable beta-D-xylosidase 5; Short=AtBXL5; Flags: Precursor && PF14310:Fibronectin type III-like domain|PF00933:Glycosyl hydrolase family 3 N terminal domain|PF01915:Glycosyl hydrolase family 3 C-terminal domain	Glyco_hydro_3_C
CL5G053827012_alt	216.304	226.706	239.43	104.688	71.1991	70.7367	227.48	82.208	1.46746	9.79263e-07	3.88692e-05	CL5G053827012_alt	Chr05_alt	16908859	16909065	+	207	-	- && - && -	-
CL5G053203012_alt	1897.44	1789.17	1719.27	754.126	676.866	538.385	1801.96	656.459	1.45629	1.4264e-27	3.86982e-25	CL5G053203012_alt	Chr05_alt	9159274	9162424	+	2700	-	- && P42730.2 RecName: Full=Chaperone protein ClpB1; AltName: Full=ATP-dependent Clp protease ATP-binding subunit ClpB homolog 1; AltName: Full=Casein lytic proteinase B1; AltName: Full=Heat shock protein 101; AltName: Full=Protein DEFECTIVE IN LONG-TERM ACQUIRED THERMOTOLERANCE && PF07724:AAA domain (Cdc48 subfamily)|PF02861:Clp amino terminal domain, pathogenicity island component|PF00004:ATPas…	AAA
CL1G037599012_alt	88.5339	224.578	188.123	58.366	66.4525	57.9648	167.078	60.9278	1.45478	0.000244566	0.00517364	CL1G037599012_alt	Chr01_alt	8615520	8616620	+	1101	-	- && Q8L9V6.2 RecName: Full=Dof zinc finger protein DOF1.1; Short=AtDOF1.1; AltName: Full=OBF-binding protein 2 && PF02701:Dof domain, zinc finger	zf-Dof
CL2G040669012_alt	2557.42	2649.16	2517.03	991.295	951.22	875.367	2574.54	939.294	1.45437	5.16015e-50	3.2332e-47	CL2G040669012_alt	Chr02_alt	6636646	6639420	+	1129	-	- && Q5R8J8.1 RecName: Full=DnaJ homolog subfamily B member 4 && PF00226:DnaJ domain|PF01556:DnaJ C terminal domain	DnaJ_C
CL2G040375012_alt	210.268	268.216	243.454	56.5131	98.7294	109.052	240.646	88.0983	1.45069	4.71879e-06	0.000159409	CL2G040375012_alt	Chr02_alt	4686611	4690131	-	1608	-	- && Q9SRI2.1 RecName: Full=Protein NRT1/ PTR FAMILY 5.9; Short=AtNPF5.9 && PF00854:POT family	-
CL9G066545012_alt	77.4672	133.044	91.5467	50.028	42.7195	17.6842	100.686	36.8105	1.44933	0.00335489	0.0433418	CL9G066545012_alt	Chr09_alt	2487177	2489374	+	567	-	- && B9RT03.1 RecName: Full=CASP-like protein 1D1; Short=RcCASPL1D1 && PF04535:Domain of unknown function (DUF588)	-
CL1G039211012_alt	69.4186	105.371	85.5106	23.1611	40.8208	31.4385	86.7666	31.8068	1.44787	0.00238303	0.0338069	CL1G039211012_alt	Chr01_alt	25566036	25566345	+	204	-	- && - && -	-
CL8G064203012_alt	221.335	262.894	146.877	96.3502	80.6923	55.0175	210.369	77.3533	1.44193	3.09301e-05	0.000851419	CL8G064203012_alt	Chr08_alt	5387810	5388398	+	210	-	- && - && -	-
CL8G063778012_alt	183.104	244.8	288.724	95.4238	100.628	67.7894	238.876	87.9471	1.44079	3.21587e-06	0.000112989	CL8G063778012_alt	Chr08_alt	2167231	2167959	-	291	-	- && Q9SIJ5.1 RecName: Full=Protein RADIALIS-like 2; Short=AtRL2; Short=Protein RAD-like 2; AltName: Full=Protein MATERNAL EFFECT EMBRYO ARREST 3; AltName: Full=Protein RADIALIS-LIKE SANT/MYB 1; Short=Protein RSM1 && -	-
CL5G055920012_alt	435.627	431.061	423.529	162.128	141.449	177.824	430.072	160.467	1.42259	1.62501e-11	1.29981e-09	CL5G055920012_alt	Chr05_alt	39822090	39825498	+	921	-	- && Q84TE6.2 RecName: Full=NAC domain-containing protein 21/22; Short=ANAC021/ANAC022 && PF02365:No apical meristem (NAM) protein	NAM
CL2G042977012_alt	206.244	154.331	232.388	65.7775	104.425	51.0876	197.654	73.7635	1.42183	6.17078e-05	0.00157355	CL2G042977012_alt	Chr02_alt	33797273	33798599	+	837	-	- && - && -	-
CL1G036561012_alt	156.946	233.092	182.087	87.0858	62.6552	63.8596	190.709	71.2002	1.42029	1.76451e-05	0.000521739	CL1G036561012_alt	Chr01_alt	2365902	2366204	+	303	-	- && O65740.1 RecName: Full=Defensin J1-2; Flags: Precursor && -	-
CL8G065316012_alt	2252.58	2022.26	2486.85	931.076	846.795	754.525	2253.9	844.132	1.4167	2.1878e-32	7.88687e-30	CL8G065316012_alt	Chr08_alt	13942594	13944979	-	699	-	- && P27880.1 RecName: Full=18.2 kDa class I heat shock protein && PF00011:Hsp20/alpha crystallin family	-
CL6G058058012_alt	523.155	593.907	641.833	196.406	284.796	180.772	586.298	220.658	1.40958	4.89984e-11	3.67362e-09	CL6G058058012_alt	Chr06_alt	7638918	7639560	-	513	-	- && Q9ZUS1.1 RecName: Full=WAT1-related protein At2g37460 && PF00892:EamA-like transporter family	DUF6
CL1G036781012_alt	594.586	573.684	727.343	205.671	233.533	275.087	631.871	238.097	1.40883	3.63511e-13	3.36837e-11	CL1G036781012_alt	Chr01_alt	3873615	3877569	+	1461	-	- && Q8W4S5.1 RecName: Full=Probable LRR receptor-like serine/threonine-protein kinase At5g63710; Flags: Precursor && PF00069:Protein kinase domain	Pkinase
CL7G062426012_alt	182.098	84.0836	212.268	54.6602	56.01	69.7543	159.483	60.1415	1.40819	0.000493009	0.00935403	CL7G062426012_alt	Chr07_alt	16512768	16514090	+	990	-	- && Q9C554.1 RecName: Full=Expansin-A1; Short=AtEXPA1; AltName: Full=Alpha-expansin-1; Short=At-EXP1; Short=AtEx1; AltName: Full=Ath-ExpAlpha-1.2; Flags: Precursor && PF03330:Rare lipoprotein A (RlpA)-like double-psi beta-barrel|PF01357:Pollen allergen	-
CL6G058059012_alt	211.274	283.117	246.472	128.776	98.7294	53.0526	246.954	93.5192	1.3993	3.15342e-05	0.000866236	CL6G058059012_alt	Chr06_alt	7639760	7640900	-	792	-	- && Q9ZUS1.1 RecName: Full=WAT1-related protein At2g37460 && PF00892:EamA-like transporter family	DUF6
CL4G049429012_alt	6572.64	6879.95	5725.19	2683.91	2336.28	2273.4	6392.59	2431.2	1.39453	2.13799e-53	1.52063e-50	CL4G049429012_alt	Chr04_alt	5803246	5804225	-	855	-	- && P41152.1 RecName: Full=Heat shock factor protein HSF30; AltName: Full=Heat shock transcription factor 30; Short=HSTF 30; AltName: Full=Heat stress transcription factor && PF00447:HSF-type DNA-binding	HSF_DNA-bind
CL3G047506012_alt	109.661	61.7322	155.931	45.3958	39.8715	39.2982	109.108	41.5218	1.39431	0.00226193	0.032421	CL3G047506012_alt	Chr03_alt	22298450	22299784	-	936	-	- && Q8L9J7.1 RecName: Full=Bidirectional sugar transporter SWEET1; Short=AtSWEET1; AltName: Full=Protein SUGARS WILL EVENTUALLY BE EXPORTED TRANSPORTERS 1 && PF03083:Sugar efflux transporter for intercellular exchange	-
CL3G045758012_alt	584.525	647.124	537.208	247.361	257.266	168.982	589.619	224.536	1.39199	2.18375e-11	1.71035e-09	CL3G045758012_alt	Chr03_alt	4563113	4563516	-	204	-	- && - && -	-
CL9G068572012_alt	5965.98	5538.87	5999.83	2158.62	2304	2225.26	5834.89	2229.29	1.38822	9.24917e-79	9.73605e-76	CL9G068572012_alt	Chr09_alt	27359852	27360436	-	585	-	- && Q9FGM9.1 RecName: Full=23.5 kDa heat shock protein, mitochondrial; Short=AtHsp23.5; Flags: Precursor && PF00011:Hsp20/alpha crystallin family	-
CL9G067446012_alt	150.91	182.004	200.195	64.8511	72.1484	66.8069	177.703	67.9355	1.38722	1.61331e-05	0.00048136	CL9G067446012_alt	Chr09_alt	11012960	11013292	-	333	-	- && - && -	-
CL5G055686012_alt	189.141	230.964	181.081	64.8511	81.6416	84.4911	200.395	76.9946	1.38028	7.74921e-06	0.000252074	CL5G055686012_alt	Chr05_alt	38530660	38535017	+	1878	-	- && Q9ZTS1.2 RecName: Full=Probable methionine--tRNA ligase; AltName: Full=Methionyl-tRNA synthetase; Short=MetRS && PF09334:tRNA synthetases class I (M)	-
CL1G038335012_alt	206.244	244.8	192.147	75.9684	103.476	67.7894	214.397	82.4113	1.37876	8.06165e-06	0.000260948	CL1G038335012_alt	Chr01_alt	14822338	14822835	+	279	-	- && - && -	-
CL9G066149012_alt	61.3701	111.757	113.679	37.9842	40.8208	31.4385	95.6019	36.7479	1.37858	0.00267251	0.0365919	CL9G066149012_alt	Chr09_alt	272133	274036	-	915	-	- && Q9M2J1.2 RecName: Full=MATH domain and coiled-coil domain-containing protein At3g58250; AltName: Full=RTM3-like protein At3g58250 && PF00917:MATH domain	MATH
CL6G058246012_alt	550.319	635.416	755.512	273.301	278.151	195.508	647.082	248.987	1.37733	1.55557e-11	1.25188e-09	CL6G058246012_alt	Chr06_alt	9459572	9459931	+	285	-	- && - && -	-
CL9G068994012_alt	3509.16	3993.44	3533.1	1389.67	1437.27	1421.61	3678.57	1416.18	1.37705	2.00228e-54	1.50549e-51	CL9G068994012_alt	Chr09_alt	31611585	31614223	+	2193	-	- && P27323.3 RecName: Full=Heat shock protein 90-1; Short=AtHSP90.1; Short=AtHsp90-1; AltName: Full=Heat shock protein 81-1; Short=Hsp81-1; AltName: Full=Heat shock protein 83 && PF02518:Histidine kinase-, DNA gyrase B-, and HSP90-like ATPase|PF00183:Hsp90 protein	HATPase_c
CL2G040082012_alt	70.4247	126.658	84.5046	25.9404	38.9222	44.2105	93.8623	36.3577	1.36869	0.00350475	0.0447723	CL2G040082012_alt	Chr02_alt	2603845	2606809	-	1047	-	- && Q9XFW4.1 RecName: Full=1-acyl-sn-glycerol-3-phosphate acyltransferase 2; AltName: Full=Lysophosphatidyl acyltransferase 2 && PF01553:Acyltransferase|PF16076:Acyltransferase C-terminus	Acyltransferase
CL6G057702012_alt	106.643	220.32	263.574	64.8511	118.665	45.1929	196.846	76.2364	1.36789	0.0011324	0.018521	CL6G057702012_alt	Chr06_alt	2769632	2775205	-	1374	-	- && Q9AT00.1 RecName: Full=Protein TRIGALACTOSYLDIACYLGLYCEROL 3, chloroplastic; AltName: Full=ABC transporter I family member 13; Short=ABC transporter ABCI.13; Short=AtABCI13; AltName: Full=Non-intrinsic ABC protein 11; Short=AtNAP11; Flags: Precursor && PF00005:ABC transporter	ABC_tran
CL2G042136012_alt	296.79	261.83	306.832	130.629	119.614	85.4736	288.484	111.906	1.36547	3.78572e-07	1.63857e-05	CL2G042136012_alt	Chr02_alt	24573338	24575498	-	1887	-	- && Q9LSQ4.1 RecName: Full=Indole-3-acetic acid-amido synthetase GH3.6; AltName: Full=Auxin-responsive GH3-like protein 6; Short=AtGH3-6; AltName: Full=Protein DWARF IN LIGHT 1; Short=DFL-1 && PF03321:GH3 auxin-responsive promoter	-
CL8G065380012_alt	1269.66	1117.57	1120.69	480.825	464.218	418.526	1169.31	454.523	1.36301	2.79571e-23	5.65937e-21	CL8G065380012_alt	Chr08_alt	14189080	14190644	-	459	-	- && Q9ZW21.1 RecName: Full=Probable protein phosphatase 2C 24; Short=AtPP2C24 && PF00481:Protein phosphatase 2C	PP2C
CL4G049954012_alt	368.22	477.893	409.445	167.686	162.334	159.158	418.519	163.059	1.35948	3.46599e-10	2.39399e-08	CL4G049954012_alt	Chr04_alt	12354543	12355745	-	453	-	- && F4HWB6.1 RecName: Full=Protein PIN-LIKES 1; AltName: Full=Auxin efflux carrier-like protein 1 && PF03547:Membrane transport protein	-
CL6G057782012_alt	232.401	158.588	81.4866	64.8511	50.314	69.7543	157.492	61.6398	1.35352	0.00116824	0.0190008	CL6G057782012_alt	Chr06_alt	4455554	4456236	+	264	-	- && - && -	-
CL2G044552012_alt	203.226	136.237	196.171	58.366	45.5674	106.105	178.545	70.0128	1.35227	0.000407853	0.00803974	CL2G044552012_alt	Chr02_alt	44627377	44629747	-	906	-	- && Q9SXA6.1 RecName: Full=Endonuclease 1; Short=AtENDO1; AltName: Full=Bifunctional nuclease I; Short=AtBFN1; AltName: Full=Deoxyribonuclease ENDO1; AltName: Full=Single-stranded-nucleate endonuclease ENDO1; Flags: Precursor && PF02265:S1/P1 Nuclease	-
CL3G045944012_alt	425.566	447.027	613.665	190.848	197.459	196.491	495.419	194.932	1.3459	3.69461e-10	2.53857e-08	CL3G045944012_alt	Chr03_alt	7571811	7572262	-	249	-	- && - && -	-
CL8G065484012_alt	1434.65	1264.45	1396.34	494.721	533.519	584.561	1365.15	537.6	1.34491	3.17861e-25	7.67417e-23	CL8G065484012_alt	Chr08_alt	14854523	14858997	+	621	-	- && P19036.2 RecName: Full=17.4 kDa class I heat shock protein; AltName: Full=17.4 kDa heat shock protein 1; Short=AtHsp17.4A && PF00011:Hsp20/alpha crystallin family	-
CL5G053830012_alt	436.633	371.458	470.811	162.128	179.422	164.07	426.301	168.54	1.33905	3.81717e-10	2.61595e-08	CL5G053830012_alt	Chr05_alt	16912260	16913500	-	570	-	- && B1ZB18.1 RecName: Full=Putative aminoacrylate hydrolase RutD; AltName: Full=Aminohydrolase && PF00561:alpha/beta hydrolase fold	Abhydrolase_1
CL7G063111012_alt	2216.37	2223.43	2041.19	957.017	837.301	777.122	2160.33	857.147	1.33325	1.71299e-32	6.26097e-30	CL7G063111012_alt	Chr07_alt	19786901	19788443	-	1227	-	- && O65373.1 RecName: Full=BAG family molecular chaperone regulator 5, mitochondrial; AltName: Full=Bcl-2-associated athanogene 5; Flags: Precursor && PF02179:BAG domain	-
CL5G056626012_alt	513.094	610.936	414.475	225.126	188.915	198.456	512.835	204.166	1.3282	4.84585e-10	3.23663e-08	CL5G056626012_alt	Chr05_alt	43857878	43858880	+	789	-	- && Q94K41.1 RecName: Full=Short-chain dehydrogenase reductase 3b; Short=AtSDR3b && PF00106:short chain dehydrogenase	adh_short
CL2G041397012_alt	2274.72	2511.86	2312.81	918.106	871.477	1040.42	2366.46	943.334	1.32704	2.53411e-35	1.02596e-32	CL2G041397012_alt	Chr02_alt	14583669	14584528	-	690	-	- && P09886.1 RecName: Full=Small heat shock protein, chloroplastic; Flags: Precursor && PF00011:Hsp20/alpha crystallin family	-
CL3G046697012_alt	116.704	150.073	99.5947	71.3362	46.5167	28.4912	122.124	48.7814	1.32187	0.00245307	0.0343196	CL3G046697012_alt	Chr03_alt	16500101	16501512	-	615	-	- && Q84JZ8.1 RecName: Full=Protein tesmin/TSO1-like CXC 4; Short=AtTCX4 && -	-
CL0G071797012_alt	184.11	170.296	243.454	83.38	81.6416	74.6666	199.287	79.8961	1.3187	2.05477e-05	0.000593561	CL0G071797012_alt	004042F_alt	44921	45345	+	294	-	- && Q9SYG1.1 RecName: Full=17.4 kDa class III heat shock protein; AltName: Full=17.4 kDa heat shock protein 2; Short=AtHsp17.4B && -	-
CL0G071794012_alt	269.626	182.004	216.292	92.6444	106.324	68.7718	222.64	89.2467	1.31856	2.22841e-05	0.000632609	CL0G071794012_alt	004042F_alt	32961	34887	-	534	-	- && Q9LQI7.2 RecName: Full=Probable complex I intermediate-associated protein 30 && PF08547:Complex I intermediate-associated protein 30 (CIA30)	-
CL6G058084012_alt	66.4004	90.4697	101.607	37.0578	33.2262	33.4035	86.1589	34.5625	1.31743	0.00383825	0.0478708	CL6G058084012_alt	Chr06_alt	7813974	7814319	+	306	-	- && - && -	-
CL2G043143012_alt	230.389	174.553	228.364	93.5709	75.9457	85.4736	211.102	84.9967	1.31266	1.14303e-05	0.000353881	CL2G043143012_alt	Chr02_alt	35162327	35162641	-	315	-	- && - && -	-
CL4G049427012_alt	129.783	113.885	101.607	49.1015	39.8715	50.1052	115.092	46.3594	1.31199	0.000815873	0.0141209	CL4G049427012_alt	Chr04_alt	5797912	5800977	-	1617	-	- && B9DFU2.1 RecName: Full=Cytochrome P450 711A1; AltName: Full=Protein MORE AXILLARY BRANCHES 1 && PF00067:Cytochrome P450	p450
CL7G060902012_alt	207.25	140.494	68.4085	64.8511	60.7566	42.2455	138.717	55.9511	1.30921	0.00321624	0.0421927	CL7G060902012_alt	Chr07_alt	3834951	3836024	-	1074	-	- && - && -	-
CL3G047572012_alt	373.251	274.602	329.97	144.525	127.209	123.789	325.941	131.841	1.3058	1.12841e-07	5.44866e-06	CL3G047572012_alt	Chr03_alt	22654849	22655523	+	675	-	- && Q9M2C3.1 RecName: Full=Vacuolar iron transporter homolog 3; AltName: Full=Protein NODULIN-LIKE 3 && PF01988:VIT family	DUF125
CL3G048361012_alt	1247.52	1173.98	1183.06	439.135	495.546	525.613	1201.52	486.764	1.30397	1.46063e-22	2.82633e-20	CL3G048361012_alt	Chr03_alt	26638855	26643825	+	1221	-	- && A4IF94.1 RecName: Full=Hippocampus abundant transcript-like protein 1; AltName: Full=Major facilitator superfamily domain-containing 14B && PF07690:Major Facilitator Superfamily	MFS_1
CL2G045088012_alt	700.223	936.627	958.725	377.989	334.161	340.912	865.192	351.021	1.30116	2.71061e-14	2.84193e-12	CL2G045088012_alt	Chr02_alt	47968076	47970901	+	1791	-	- && Q9SA05.2 RecName: Full=Potassium transporter 10; Short=AtPOT10 && PF02705:K+ potassium transporter	K_trans
CL8G064149012_alt	932.624	991.973	801.788	365.945	432.891	307.508	908.795	368.781	1.30073	2.39328e-14	2.52938e-12	CL8G064149012_alt	Chr08_alt	5030928	5032769	-	1074	-	- && P42495.1 RecName: Full=Probable cinnamyl alcohol dehydrogenase 1; Short=CAD 1 && PF00107:Zinc-binding dehydrogenase|PF08240:Alcohol dehydrogenase GroES-like domain	ADH_N
CL6G060370012_alt	1112.71	1039.87	1101.58	446.546	443.333	432.28	1084.72	440.72	1.2994	1.04637e-22	2.0704e-20	CL6G060370012_alt	Chr06_alt	23301678	23302997	-	1047	-	- && Q9FLJ2.1 RecName: Full=NAC domain-containing protein 100; Short=ANAC100; Short=AtNAC5 && PF02365:No apical meristem (NAM) protein	NAM
CL8G065318012_alt	1282.74	1444.32	1484.87	625.35	580.985	513.824	1403.97	573.386	1.29153	8.75306e-23	1.74504e-20	CL8G065318012_alt	Chr08_alt	13949153	13951611	-	612	-	- && P27880.1 RecName: Full=18.2 kDa class I heat shock protein && PF00011:Hsp20/alpha crystallin family	-
CL2G041468012_alt	94.5703	77.6975	126.757	41.69	51.2633	29.4736	99.6749	40.809	1.28804	0.00387891	0.0482407	CL2G041468012_alt	Chr02_alt	15416486	15417655	-	747	-	- && Q9M0I2.2 RecName: Full=Expansin-B3; Short=At-EXPB3; Short=AtEXPB3; AltName: Full=Ath-ExpBeta-1.6; AltName: Full=Beta-expansin-3; Flags: Precursor && PF03330:Rare lipoprotein A (RlpA)-like double-psi beta-barrel|PF01357:Pollen allergen	-
CL2G042091012_alt	282.705	255.444	274.64	129.702	89.2362	113.965	270.93	110.968	1.28766	1.44116e-06	5.49646e-05	CL2G042091012_alt	Chr02_alt	24034137	24034909	-	597	-	- && Q9FIT9.1 RecName: Full=21.7 kDa class VI heat shock protein; AltName: Full=21.7 kDa heat shock protein; Short=AtHsp21.7 && PF00011:Hsp20/alpha crystallin family	-
CL8G063999012_alt	117.71	77.6975	116.697	50.9544	49.3647	27.5087	104.035	42.6093	1.28709	0.00370967	0.0465181	CL8G063999012_alt	Chr08_alt	4084308	4085147	+	840	-	- && Q9FX94.1 RecName: Full=Probable carboxylesterase 5; AltName: Full=AtCXE5 && PF07859:alpha/beta hydrolase fold	Abhydrolase_3
CL4G048704012_alt	644.889	766.331	614.671	238.096	321.82	271.157	675.297	277.025	1.28544	5.22373e-12	4.33652e-10	CL4G048704012_alt	Chr04_alt	867221	868989	+	1434	-	- && Q8S9J6.1 RecName: Full=Aspartyl protease family protein At5g10770; Flags: Precursor && PF14543:Xylanase inhibitor N-terminal|PF14541:Xylanase inhibitor C-terminal	-
CL5G057323012_alt	362.184	319.305	377.253	128.776	151.891	154.245	352.914	144.971	1.28415	2.37613e-08	1.27353e-06	CL5G057323012_alt	Chr05_alt	47277997	47278781	+	237	-	- && - && -	-
CL3G047228012_alt	3414.59	4146.7	3955.62	1521.22	1824.6	1388.21	3838.97	1578.01	1.28244	6.10823e-31	2.0093e-28	CL3G047228012_alt	Chr03_alt	20786896	20787457	-	453	-	- && O81464.1 RecName: Full=Heavy metal-associated isoprenylated plant protein 24; Short=AtHIP24; Flags: Precursor && PF00403:Heavy-metal-associated domain	HMA
CL5G051845012_alt	576.476	340.592	452.703	199.186	181.32	182.737	456.59	187.747	1.28237	4.61821e-08	2.33269e-06	CL5G051845012_alt	Chr05_alt	795994	798662	+	1782	-	- && P51819.1 RecName: Full=Heat shock protein 83 && PF00183:Hsp90 protein|PF02518:Histidine kinase-, DNA gyrase B-, and HSP90-like ATPase	HATPase_c
CL8G064263012_alt	94.5703	141.558	165.991	49.1015	71.1991	45.1929	134.04	55.1645	1.28049	0.00126904	0.0204132	CL8G064263012_alt	Chr08_alt	5747731	5749246	+	1440	-	- && Q9M817.1 RecName: Full=Protein NRT1/ PTR FAMILY 1.2; Short=AtNPF1.2; AltName: Full=Nitrate transporter 1.11 && PF00854:POT family	-
CL7G061947012_alt	252.523	189.454	362.163	88.9386	112.969	129.684	268.047	110.531	1.27912	3.5259e-05	0.000956573	CL7G061947012_alt	Chr07_alt	13504650	13506104	-	852	-	- && - && -	-
CL6G060462012_alt	107.649	116.014	127.763	57.4395	46.5167	41.2631	117.142	48.4065	1.27421	0.00102711	0.0170104	CL6G060462012_alt	Chr06_alt	23866345	23867643	-	855	-	- && Q9FM19.1 RecName: Full=Hypersensitive-induced response protein 1; Short=AtHIR1 && PF01145:SPFH domain / Band 7 family	-
CL5G055971012_alt	284.717	303.339	287.718	142.672	123.412	96.2806	291.925	120.788	1.27218	9.0286e-07	3.61639e-05	CL5G055971012_alt	Chr05_alt	40224108	40225895	-	1122	-	- && Q501F8.1 RecName: Full=WAT1-related protein At4g08300 && PF00892:EamA-like transporter family	DUF6
CL7G060628012_alt	281.699	213.934	269.61	94.4973	131.956	92.3507	255.081	106.268	1.26343	8.74464e-06	0.000279956	CL7G060628012_alt	Chr07_alt	793564	793833	+	270	-	- && - && -	-
CL0G072086012_alt	91.5521	84.0836	117.703	40.7635	50.314	31.4385	97.7795	40.8387	1.25928	0.00379734	0.0474506	CL0G072086012_alt	005699F_alt	1594	6591	-	1716	-	- && P29185.2 RecName: Full=Chaperonin CPN60-1, mitochondrial; AltName: Full=HSP60-1; Flags: Precursor && PF00118:TCP-1/cpn60 chaperonin family	-
CL5G052409012_alt	116.704	155.395	165.991	67.6304	63.6045	52.0701	146.03	61.1017	1.25624	0.000424038	0.00828433	CL5G052409012_alt	Chr05_alt	4039756	4039980	+	225	-	- && - && -	-
CL4G048705012_alt	141.855	189.454	195.165	67.6304	96.8308	55.9999	175.492	73.487	1.25525	0.000286435	0.00593997	CL4G048705012_alt	Chr04_alt	888095	889846	+	1443	-	- && Q8S9J6.1 RecName: Full=Aspartyl protease family protein At5g10770; Flags: Precursor && PF14541:Xylanase inhibitor C-terminal|PF14543:Xylanase inhibitor N-terminal	-
CL7G061839012_alt	287.735	233.092	225.346	105.615	107.273	102.175	248.724	105.021	1.24392	3.95667e-06	0.000136288	CL7G061839012_alt	Chr07_alt	12258739	12265857	-	5148	-	- && - && -	-
CL5G056803012_alt	160.971	207.548	129.775	92.6444	65.5032	53.0526	166.098	70.4	1.23685	0.00063107	0.0114139	CL5G056803012_alt	Chr05_alt	44767627	44769467	+	1617	-	- && Q9SLP1.1 RecName: Full=Cytochrome P450 78A9 && PF00067:Cytochrome P450	p450
CL1G038223012_alt	201.213	177.746	170.015	103.762	70.2498	58.9473	182.992	77.6529	1.23556	0.000218234	0.00469579	CL1G038223012_alt	Chr01_alt	13813303	13813806	+	504	-	- && - && -	-
CL7G062302012_alt	182.098	179.875	233.394	111.173	79.743	61.8946	198.456	84.2703	1.23476	0.000174245	0.00386304	CL7G062302012_alt	Chr07_alt	15929741	15932423	-	1395	-	- && Q93Y09.1 RecName: Full=Serine carboxypeptidase-like 45; Flags: Precursor && PF00450:Serine carboxypeptidase	Peptidase_S10
CL3G046406012_alt	144.874	197.969	170.015	47.2487	90.1855	81.5437	170.953	72.9926	1.22831	0.000558057	0.0103494	CL3G046406012_alt	Chr03_alt	14013898	14014293	+	276	-	- && - && -	-
CL1G036331012_alt	761.593	839.771	702.193	318.697	311.377	355.649	767.852	328.574	1.22467	4.39179e-14	4.55017e-12	CL1G036331012_alt	Chr01_alt	236137	243696	+	3129	-	- && - && -	-
CL5G052398012_alt	1825.01	1686.99	1846.02	724.479	761.356	809.543	1786.01	765.126	1.22329	2.24082e-28	6.27333e-26	CL5G052398012_alt	Chr05_alt	3992667	3996364	+	861	-	- && - && PF00564:PB1 domain	-
CL8G065521012_alt	446.694	387.423	525.136	216.788	206.003	160.14	453.084	194.31	1.22111	3.48933e-08	1.81115e-06	CL8G065521012_alt	Chr08_alt	15054078	15055389	-	276	-	- && - && -	-
CL2G039823012_alt	537.24	920.662	768.59	317.77	310.428	332.07	742.164	320.089	1.21301	1.57429e-09	9.74801e-08	CL2G039823012_alt	Chr02_alt	705109	706137	-	1029	-	- && Q9LMR5.1 RecName: Full=F-box/kelch-repeat protein At1g15670 && PF01344:Kelch motif|PF00646:F-box domain	Kelch_1
CL2G043868012_alt	100.607	84.0836	104.625	36.1313	47.4661	41.2631	96.4383	41.6202	1.21287	0.00397142	0.0492284	CL2G043868012_alt	Chr02_alt	41018231	41019791	-	222	-	- && - && -	-
CL3G047908012_alt	84.5096	96.8558	153.919	47.2487	45.5674	52.0701	111.762	48.2954	1.21098	0.00369516	0.0464309	CL3G047908012_alt	Chr03_alt	24360461	24361569	+	909	-	- && P17859.1 RecName: Full=Alpha-amylase; AltName: Full=1,4-alpha-D-glucan glucanohydrolase; Flags: Precursor && PF00128:Alpha amylase, catalytic domain	-
CL2G040600012_alt	116.704	96.8558	170.015	65.7775	49.3647	51.0876	127.858	55.41	1.20631	0.00220316	0.0317649	CL2G040600012_alt	Chr02_alt	6206672	6208540	-	1158	-	- && Q9LY84.1 RecName: Full=GDSL esterase/lipase At5g14450; AltName: Full=Extracellular lipase At5g14450; Flags: Precursor && PF00657:GDSL-like Lipase/Acylhydrolase	Lipase_GDSL
CL2G040461012_alt	589.555	613.065	599.58	226.979	285.746	273.122	600.734	261.949	1.19774	2.41848e-11	1.88856e-09	CL2G040461012_alt	Chr02_alt	5292247	5293954	+	741	-	- && Q9SEI0.1 RecName: Full=Transcription factor WER; AltName: Full=Myb-related protein 66; Short=AtMYB66; AltName: Full=Protein WEREWOLF && PF00249:Myb-like DNA-binding domain	Myb_DNA-binding
CL1G038159012_alt	270.632	188.39	160.961	52.8073	115.817	103.158	206.661	90.5941	1.19069	0.000931628	0.0156756	CL1G038159012_alt	Chr01_alt	13435434	13435917	-	423	-	- && Q9C8T9.1 RecName: Full=Putative disease resistance protein At1g63350 && -	-
CL9G068813012_alt	235.42	334.206	259.55	113.953	139.55	110.035	276.392	121.179	1.18903	1.01286e-05	0.000317492	CL9G068813012_alt	Chr09_alt	30559265	30559633	-	369	-	- && - && -	-
CL7G061768012_alt	219.323	194.776	162.973	82.4535	74.9964	96.2806	192.357	84.5768	1.18583	0.000120128	0.00281003	CL7G061768012_alt	Chr07_alt	11148685	11150358	-	993	-	- && Q9SQ64.1 RecName: Full=Non-functional NADPH-dependent codeinone reductase 2 && PF00248:Aldo/keto reductase family	Aldo_ket_red
CL2G041863012_alt	194.171	212.87	171.021	103.762	78.7937	71.7192	192.687	84.7582	1.18381	0.000144874	0.00331234	CL2G041863012_alt	Chr02_alt	21624211	21624921	-	588	-	- && P26859.2 RecName: Full=60S ribosomal protein L2, mitochondrial && PF03947:Ribosomal Proteins L2, C-terminal domain	Ribosomal_L2_C
CL6G058099012_alt	169.019	130.915	173.033	68.5569	79.743	59.9297	157.656	69.4099	1.18361	0.00047202	0.00902738	CL6G058099012_alt	Chr06_alt	8081698	8082900	-	1203	-	- && Q9M353.1 RecName: Full=Cation/H(+) antiporter 20; AltName: Full=Protein CATION/H+ EXCHANGER 20; Short=AtCHX20 && -	-
CL5G053037012_alt	473.858	579.006	602.598	269.595	277.202	183.719	551.821	243.505	1.17955	3.07638e-08	1.61593e-06	CL5G053037012_alt	Chr05_alt	8112785	8113363	-	579	-	- && - && PF00168:C2 domain	C2
CL3G047229012_alt	276.668	339.527	313.874	126.923	137.652	146.386	310.023	136.987	1.17844	9.53057e-07	3.79435e-05	CL3G047229012_alt	Chr03_alt	20791336	20792661	-	303	-	- && Q9LX20.1 RecName: Full=Aspartic proteinase-like protein 1; Flags: Precursor && -	-
CL1G036564012_alt	158.959	127.722	225.346	97.2766	75.9457	53.0526	170.675	75.425	1.17754	0.00134911	0.021336	CL1G036564012_alt	Chr01_alt	2426821	2430677	+	1476	-	- && Q9FYJ6.1 RecName: Full=Transcription factor bHLH111; AltName: Full=Basic helix-loop-helix protein 111; Short=AtbHLH111; Short=bHLH 111; AltName: Full=Transcription factor EN 66; AltName: Full=bHLH transcription factor bHLH111 && -	-
CL5G053039012_alt	523.155	574.748	758.53	180.657	324.668	316.35	618.811	273.892	1.17653	6.18717e-07	2.58037e-05	CL5G053039012_alt	Chr05_alt	8119367	8119748	+	339	-	- && - && -	-
CL9G068865012_alt	431.603	418.289	353.109	167.686	189.864	175.859	401	177.803	1.1733	4.37685e-08	2.22788e-06	CL9G068865012_alt	Chr09_alt	30862837	30863457	-	516	-	- && Q9T0D3.1 RecName: Full=Heat stress transcription factor B-2b; Short=AtHsfB2b; AltName: Full=AtHsf-11; AltName: Full=Heat shock factor protein 7; Short=HSF 7; AltName: Full=Heat shock transcription factor 7; Short=HSTF 7 && PF00447:HSF-type DNA-binding	HSF_DNA-bind
CL8G064298012_alt	1829.03	1782.78	1579.43	766.169	751.862	790.876	1730.42	769.636	1.16888	5.70999e-25	1.34164e-22	CL8G064298012_alt	Chr08_alt	5966658	5969813	+	1773	-	- && Q9LMU1.1 RecName: Full=Probable zinc metallopeptidase EGY3, chloroplastic; AltName: Full=Protein ETHYLENE-DEPENDENT GRAVITROPISM-DEFICIENT AND YELLOW-GREEN 3; Short=AtEGY3; Flags: Precursor && -	-
CL5G053691012_alt	213.286	173.489	206.232	94.4973	114.868	55.0175	197.669	88.1275	1.16474	0.000563182	0.0104094	CL5G053691012_alt	Chr05_alt	15112557	15114665	+	1083	-	- && Q39224.1 RecName: Full=Protein SRG1; Short=AtSRG1; AltName: Full=Protein SENESCENCE-RELATED GENE 1 && PF03171:2OG-Fe(II) oxygenase superfamily|PF14226:non-haem dioxygenase in morphine synthesis N-terminal	2OG-FeII_Oxy
CL2G041175012_alt	734.429	709.921	625.737	364.093	249.671	318.315	690.029	310.693	1.15093	5.61544e-10	3.73171e-08	CL2G041175012_alt	Chr02_alt	11001453	11003321	-	795	-	- && - && -	-
CL3G045929012_alt	340.051	371.458	327.958	133.408	135.753	200.421	346.489	156.527	1.14711	3.44508e-06	0.00012008	CL3G045929012_alt	Chr03_alt	7453772	7455036	+	237	-	- && - && -	-
CL7G062326012_alt	324.96	355.493	317.898	116.732	149.993	184.701	332.784	150.475	1.1458	4.28477e-06	0.000146249	CL7G062326012_alt	Chr07_alt	16094778	16094996	-	219	-	- && - && -	-
CL7G062929012_alt	97.5885	149.009	126.757	41.69	66.4525	60.9122	124.451	56.3516	1.14328	0.00355839	0.0452818	CL7G062929012_alt	Chr07_alt	18855408	18856278	-	741	-	- && P09886.1 RecName: Full=Small heat shock protein, chloroplastic; Flags: Precursor && PF00011:Hsp20/alpha crystallin family	-
CL9G068688012_alt	1106.67	1019.65	1072.4	432.649	559.15	462.736	1066.24	484.845	1.13708	5.97295e-15	6.71727e-13	CL9G068688012_alt	Chr09_alt	29671681	29672100	-	420	-	- && Q9T0D3.1 RecName: Full=Heat stress transcription factor B-2b; Short=AtHsfB2b; AltName: Full=AtHsf-11; AltName: Full=Heat shock factor protein 7; Short=HSF 7; AltName: Full=Heat shock transcription factor 7; Short=HSTF 7 && -	-
CL0G070947012_alt	489.955	516.209	541.232	226.052	196.51	281.964	515.799	234.842	1.13562	1.83742e-08	9.99042e-07	CL0G070947012_alt	002534F_alt	48244	50673	-	1998	-	- && Q8LPS2.1 RecName: Full=Protein ACCELERATED CELL DEATH 6 && PF12796:Ankyrin repeats (3 copies)|PF13962:Domain of unknown function	-
CL8G064739012_alt	115.698	124.529	162.973	67.6304	72.1484	44.2105	134.4	61.3298	1.13118	0.00277074	0.0376044	CL8G064739012_alt	Chr08_alt	9443911	9444313	-	333	-	- && - && -	-
CL7G061429012_alt	604.646	354.428	382.283	201.038	211.699	202.386	447.119	205.041	1.12507	2.97063e-06	0.000105074	CL7G061429012_alt	Chr07_alt	7731826	7732530	-	705	-	- && - && -	-
CL9G066657012_alt	124.752	119.207	185.105	66.704	54.1113	76.6315	143.022	65.8156	1.12045	0.00226949	0.0324586	CL9G066657012_alt	Chr09_alt	3092818	3093024	-	207	-	- && - && -	-
CL6G057793012_alt	139.843	101.113	127.763	58.366	55.0606	56.9824	122.906	56.803	1.1139	0.00269644	0.036843	CL6G057793012_alt	Chr06_alt	4537711	4538039	-	249	-	- && - && -	-
CL0G069495012_alt	322.947	250.122	435.601	113.953	204.104	150.316	336.224	156.124	1.10734	0.000126497	0.00293812	CL0G069495012_alt	000154F-002-01_alt	32239	32671	-	390	-	- && - && PF14368:Probable lipid transfer	-
CL9G067150012_alt	276.668	277.795	289.73	151.937	136.702	103.158	281.398	130.599	1.10671	1.85572e-05	0.000543822	CL9G067150012_alt	Chr09_alt	6998011	7002277	+	2235	-	- && B5WWZ8.1 RecName: Full=Long-chain-alcohol oxidase FAO1; AltName: Full=Long-chain fatty alcohol oxidase 1 && PF05199:GMC oxidoreductase|PF00732:GMC oxidoreductase	-
CL6G057785012_alt	3744.58	3441.04	3690.04	1716.7	1587.27	1746.8	3625.22	1683.59	1.10665	1.78982e-38	8.12086e-36	CL6G057785012_alt	Chr06_alt	4479323	4480478	+	864	-	- && P43287.2 RecName: Full=Aquaporin PIP2-2; AltName: Full=Plasma membrane intrinsic protein 2-2; Short=AtPIP2;2; AltName: Full=Plasma membrane intrinsic protein 2b; Short=PIP2b; AltName: Full=TMP2b; Contains: RecName: Full=Aquaporin PIP2-2, N-terminally processed && PF00230:Major intrinsic protein	-
CL7G063430012_alt	832.017	751.43	873.214	445.62	369.286	328.14	818.887	381.015	1.10345	3.86132e-11	2.92838e-09	CL7G063430012_alt	Chr07_alt	21886706	21887892	+	981	-	- && - && -	-
CL9G068996012_alt	426.572	402.324	593.544	188.995	221.192	253.473	474.147	221.22	1.10058	1.00943e-06	4.00062e-05	CL9G068996012_alt	Chr09_alt	31622186	31627681	+	2478	-	- && - && -	-
CL5G053782012_alt	3829.09	3988.12	3602.51	1859.37	1801.81	1703.58	3806.57	1788.25	1.08974	1.84862e-38	8.24546e-36	CL5G053782012_alt	Chr05_alt	16222821	16226183	+	1968	-	- && Q9LRR7.1 RecName: Full=9-cis-epoxycarotenoid dioxygenase NCED3, chloroplastic; Short=AtNCED3; AltName: Full=Protein SALT TOLERANT 1; Flags: Precursor && PF03055:Retinal pigment epithelial membrane protein	RPE65
CL4G049430012_alt	990.976	900.439	825.932	493.795	419.6	364.491	905.782	425.962	1.08796	1.97551e-11	1.55651e-09	CL4G049430012_alt	Chr04_alt	5804654	5804977	-	324	-	- && P41152.1 RecName: Full=Heat shock factor protein HSF30; AltName: Full=Heat shock transcription factor 30; Short=HSTF 30; AltName: Full=Heat stress transcription factor && PF00447:HSF-type DNA-binding	HSF_DNA-bind
CL2G040409012_alt	339.045	320.369	340.031	132.482	170.878	167.017	333.148	156.792	1.08783	2.70805e-06	9.65652e-05	CL2G040409012_alt	Chr02_alt	4956024	4961606	-	1116	-	- && Q9FL08.1 RecName: Full=WAT1-related protein At5g40240 && PF00892:EamA-like transporter family	DUF6
CL7G062832012_alt	452.73	576.877	676.037	244.581	308.529	249.543	568.548	267.551	1.08743	1.45889e-07	6.80711e-06	CL7G062832012_alt	Chr07_alt	18379671	18379946	+	276	-	- && - && -	-
CL2G044462012_alt	962.806	908.954	1035.18	428.017	485.103	458.806	968.981	457.309	1.08354	2.04376e-14	2.18632e-12	CL2G044462012_alt	Chr02_alt	44054555	44055776	-	546	-	- && Q9FNJ9.1 RecName: Full=Probable 2-carboxy-D-arabinitol-1-phosphatase; Flags: Precursor && PF00300:Histidine phosphatase superfamily (branch 1)	-
CL7G062331012_alt	281.699	339.527	221.322	115.806	140.5	143.438	280.849	133.248	1.07564	6.16884e-05	0.00157355	CL7G062331012_alt	Chr07_alt	16113699	16116212	-	1167	-	- && Q9SGA2.1 RecName: Full=Glycerophosphodiester phosphodiesterase GDPD1, chloroplastic; AltName: Full=Glycerophosphodiester phosphodiesterase 1; Short=AtGDPD1; AltName: Full=Protein SENESCENCE-RELATED GENE 3; Flags: Precursor && PF03009:Glycerophosphoryl diester phosphodiesterase family	-
CL2G041498012_alt	120.728	104.306	145.871	64.8511	51.2633	59.9297	123.635	58.6814	1.07535	0.0039277	0.0487554	CL2G041498012_alt	Chr02_alt	16058074	16058613	-	540	-	- && - && -	-
CL4G049701012_alt	1068.44	907.89	862.148	422.459	422.448	503.999	946.16	449.635	1.07372	3.9438e-12	3.29477e-10	CL4G049701012_alt	Chr04_alt	8362498	8362785	-	237	-	- && - && -	-
CL1G039249012_alt	295.784	237.35	394.355	143.599	202.205	96.2806	309.163	147.362	1.06881	0.000483365	0.00921089	CL1G039249012_alt	Chr01_alt	25956012	25959745	-	348	-	- && Q93WU9.1 RecName: Full=Probable WRKY transcription factor 51; AltName: Full=WRKY DNA-binding protein 51 && PF03106:WRKY DNA -binding domain	WRKY
CL0G071956012_alt	171.031	146.88	251.502	100.982	86.3882	84.4911	189.804	90.6206	1.06673	0.00105903	0.0174621	CL0G071956012_alt	004617F_alt	13402	14738	-	777	-	- && - && -	-
CL3G047662012_alt	739.459	1230.39	1393.32	487.31	534.468	591.438	1121.06	537.738	1.05997	6.61751e-08	3.29199e-06	CL3G047662012_alt	Chr03_alt	23125123	23126599	-	201	-	- && - && -	-
CL3G046914012_alt	344.075	311.854	422.523	201.965	174.675	141.473	359.484	172.704	1.05724	1.18913e-05	0.00036686	CL3G046914012_alt	Chr03_alt	18793070	18796593	+	294	-	- && - && -	-
CL9G068571012_alt	1789.79	1821.1	1972.78	784.698	992.99	913.683	1861.22	897.124	1.05309	5.64507e-19	8.79028e-17	CL9G068571012_alt	Chr09_alt	27358955	27359522	+	453	-	- && Q96331.1 RecName: Full=23.6 kDa heat shock protein, mitochondrial; Short=AtHsp23.6; Flags: Precursor && -	-
CL2G043485012_alt	2322	2356.47	2222.27	1207.16	1161.97	956.911	2300.25	1108.68	1.0526	1.39791e-21	2.66576e-19	CL2G043485012_alt	Chr02_alt	38252405	38253481	+	682	-	- && Q7Z6W7.2 RecName: Full=DnaJ homolog subfamily B member 7 && PF00226:DnaJ domain	DnaJ
CL2G042443012_alt	120.728	164.974	149.895	64.8511	56.9593	88.4209	145.199	70.0771	1.05147	0.00317715	0.0418258	CL2G042443012_alt	Chr02_alt	27773035	27778294	-	2106	-	- && P73627.1 RecName: Full=Uncharacterized protein sll1770 && PF03109:ABC1 family	ABC1
CL8G063915012_alt	143.868	219.256	151.907	76.8949	78.7937	93.3332	171.677	83.0072	1.0482	0.00149376	0.0231643	CL8G063915012_alt	Chr08_alt	3425190	3426077	+	888	-	- && - && PF04819:Family of unknown function (DUF716)	-
CL2G043095012_alt	1902.47	2004.17	1700.15	939.414	933.183	843.929	1868.93	905.509	1.04512	1.9267e-20	3.42587e-18	CL2G043095012_alt	Chr02_alt	34699550	34704368	-	1359	-	- && Q94A78.1 RecName: Full=1-aminocyclopropane-1-carboxylate oxidase homolog 4 && PF03171:2OG-Fe(II) oxygenase superfamily|PF14226:non-haem dioxygenase in morphine synthesis N-terminal	2OG-FeII_Oxy
CL1G038571012_alt	279.687	170.296	341.037	102.835	108.223	172.912	263.673	127.99	1.04401	0.00127629	0.0204423	CL1G038571012_alt	Chr01_alt	17234992	17236599	+	1608	-	- && P0C897.1 RecName: Full=Putative UPF0481 protein At3g02645 && PF03140:Plant protein of unknown function	-
CL5G053688012_alt	123.746	180.939	141.847	60.2189	78.7937	77.6139	148.844	72.2088	1.04354	0.0026804	0.0366618	CL5G053688012_alt	Chr05_alt	15037038	15039038	+	402	-	- && Q39224.1 RecName: Full=Protein SRG1; Short=AtSRG1; AltName: Full=Protein SENESCENCE-RELATED GENE 1 && PF03171:2OG-Fe(II) oxygenase superfamily	2OG-FeII_Oxy
CL0G069525012_alt	720.344	910.018	714.265	404.856	384.475	349.754	781.543	379.695	1.04093	4.30052e-10	2.90186e-08	CL0G069525012_alt	000278F-002-01_alt	56073	59490	+	921	-	- && Q84TE6.2 RecName: Full=NAC domain-containing protein 21/22; Short=ANAC021/ANAC022 && PF02365:No apical meristem (NAM) protein	NAM
CL1G037905012_alt	2634.89	2711.96	2782.62	1225.69	1374.62	1356.77	2709.82	1319.02	1.03887	5.02357e-29	1.45275e-26	CL1G037905012_alt	Chr01_alt	11331310	11332847	+	813	-	- && Q41951.2 RecName: Full=Aquaporin TIP2-1; AltName: Full=Delta-tonoplast intrinsic protein; Short=Delta-TIP; AltName: Full=Tonoplast intrinsic protein 2-1; Short=AtTIP2;1; Contains: RecName: Full=Aquaporin TIP2-1, N-terminally processed && PF00230:Major intrinsic protein	-
CL3G047152012_alt	1261.61	1365.56	1082.46	596.63	674.018	534.455	1236.54	601.701	1.03885	4.89239e-13	4.45496e-11	CL3G047152012_alt	Chr03_alt	20285693	20289007	+	747	-	- && Q9THX6.1 RecName: Full=Thylakoid lumenal 29 kDa protein, chloroplastic; Short=TL29; AltName: Full=LeAPx09; AltName: Full=P29; Flags: Precursor && PF00141:Peroxidase	-
CL5G055644012_alt	1944.73	2358.6	2515.02	1089.5	1027.17	1210.38	2272.78	1109.02	1.03527	3.75327e-18	5.48727e-16	CL5G055644012_alt	Chr05_alt	38343778	38344379	-	444	-	- && - && -	-
CL4G049774012_alt	698.21	946.206	943.635	375.21	444.282	445.052	862.684	421.515	1.03333	1.20119e-09	7.54425e-08	CL4G049774012_alt	Chr04_alt	10036951	10037237	+	207	-	- && - && -	-
CL4G048663012_alt	1143.9	1225.07	1279.64	642.952	535.417	611.087	1216.2	596.485	1.02775	6.47122e-15	7.24667e-13	CL4G048663012_alt	Chr04_alt	545521	546179	-	264	-	- && - && -	-
CL8G065520012_alt	738.453	517.274	491.938	289.051	244.925	326.175	582.555	286.717	1.02316	1.25585e-06	4.853e-05	CL8G065520012_alt	Chr08_alt	15053671	15054067	+	306	-	- && - && -	-
CL7G062688012_alt	239.444	327.82	260.556	138.04	121.513	148.351	275.94	135.968	1.02087	8.12473e-05	0.00201328	CL7G062688012_alt	Chr07_alt	17704490	17704693	-	204	-	- && - && -	-
CL1G036884012_alt	3621.84	3382.5	3627.66	1799.15	1589.16	1857.82	3544	1748.71	1.01921	1.00776e-29	2.9798e-27	CL1G036884012_alt	Chr01_alt	4392815	4395238	+	1149	-	- && Q9SJZ2.1 RecName: Full=Peroxidase 17; Short=Atperox P17; AltName: Full=ATP25a; Flags: Precursor && PF00141:Peroxidase	-
CL9G068433012_alt	677.083	716.307	759.536	403.003	375.931	285.894	717.642	354.943	1.01512	8.77515e-09	4.96617e-07	CL9G068433012_alt	Chr09_alt	26219007	26220127	+	213	-	- && - && -	-
CL9G066759012_alt	343.069	542.818	505.016	238.096	251.57	198.456	463.634	229.374	1.01471	8.62163e-06	0.000276691	CL9G066759012_alt	Chr09_alt	3808097	3809818	+	1722	-	- && Q9SKY8.1 RecName: Full=Heat shock 70 kDa protein 8; AltName: Full=Heat shock protein 70-8; Short=AtHsp70-8; AltName: Full=Heat-shock protein 70T-2 && PF00012:Hsp70 protein	HSP70
CL0G070677012_alt	383.311	318.24	378.259	175.098	166.131	193.544	359.937	178.258	1.01428	4.50329e-06	0.000152914	CL0G070677012_alt	002312F-001-01_alt	49110	53074	+	1176	-	- && Q94F58.1 RecName: Full=NAC domain-containing protein 89; Short=ANAC089; AltName: Full=Protein FRUCTOSE-SENSING QUANTITATIVE TRAIT LOCUS 6 && PF02365:No apical meristem (NAM) protein	NAM
CL2G045363012_alt	161.977	166.038	168.003	89.8651	98.7294	56.9824	165.339	81.859	1.01335	0.00256562	0.0354048	CL2G045363012_alt	Chr02_alt	49740452	49741456	-	303	-	- && - && -	-
CL1G036476012_alt	1076.49	1266.58	1067.37	567.91	620.856	501.052	1136.81	563.273	1.01267	1.19598e-12	1.03873e-10	CL1G036476012_alt	Chr01_alt	1009051	1010204	-	930	-	- && P28493.1 RecName: Full=Pathogenesis-related protein 5; Short=PR-5; Flags: Precursor && PF00314:Thaumatin family	Thaumatin
CL2G042980012_alt	140.849	295.889	222.328	82.4535	148.094	96.2806	219.689	108.943	1.01146	0.00373666	0.0468257	CL2G042980012_alt	Chr02_alt	33845936	33847277	+	849	-	- && - && -	-
CL7G062266012_alt	175.056	351.235	195.165	126.923	138.601	92.3507	240.485	119.292	1.0103	0.00215578	0.0312407	CL7G062266012_alt	Chr07_alt	15792585	15795052	+	1299	-	- && - && -	-
CL3G047907012_alt	235.42	299.082	196.171	153.79	92.0842	116.912	243.558	120.929	1.00926	0.000779884	0.0136641	CL3G047907012_alt	Chr03_alt	24348887	24351716	+	1296	-	- && Q0J185.1 RecName: Full=Abscisic acid 8'-hydroxylase 3; Short=ABA 8'-hydroxylase 3; AltName: Full=Cytochrome P450 707A7; AltName: Full=OsABA8ox3 && PF00067:Cytochrome P450	p450
CL2G040677012_alt	508.064	613.065	521.112	307.579	262.962	245.614	547.414	272.052	1.00809	9.83468e-08	4.78391e-06	CL2G040677012_alt	Chr02_alt	6670500	6672527	+	948	-	- && Q80Y75.1 RecName: Full=DnaJ homolog subfamily B member 13; AltName: Full=Testis and spermatogenesis cell-related protein 6; AltName: Full=Testis spermatocyte apoptosis-related gene 6 protein; AltName: Full=Testis spermatogenesis apoptosis-related gene 3 protein; AltName: Full=Testis spermatogenesis apoptosis-related gene 6 protein && PF01556:DnaJ C terminal domain|PF00226:DnaJ domain	DnaJ_C
CL7G060630012_alt	545.288	444.898	462.763	285.345	240.178	197.473	484.317	240.999	1.00645	1.6104e-06	6.05665e-05	CL7G060630012_alt	Chr07_alt	801090	802553	+	1374	-	- && Q9M052.1 RecName: Full=UDP-glycosyltransferase 76F1 && PF00201:UDP-glucoronosyl and UDP-glucosyl transferase	UDPGT
CL7G062918012_alt	146.886	143.687	193.153	85.2329	66.4525	89.4034	161.242	80.3629	1.00504	0.00244165	0.0342508	CL7G062918012_alt	Chr07_alt	18805581	18807750	+	423	-	- && - && -	-
CL5G056806012_alt	262.583	236.285	279.67	107.468	112.969	168	259.513	129.479	1.00416	0.000291094	0.0060244	CL5G056806012_alt	Chr05_alt	44790747	44793351	-	858	-	- && - && -	-
CL2G039860012_alt	780.708	988.78	848.064	374.283	460.421	471.578	872.517	435.428	1.00286	7.22471e-10	4.65994e-08	CL2G039860012_alt	Chr02_alt	988984	993663	+	621	-	- && Q9C523.1 RecName: Full=Dirigent protein 19; Short=AtDIR19; Flags: Precursor && PF03018:Dirigent-like protein	-
CL7G062344012_alt	635.834	551.333	522.118	1197.89	1053.75	1181.89	569.762	1144.51	-1.00619	2.67112e-13	2.51947e-11	CL7G062344012_alt	Chr07_alt	16176475	16177917	+	1443	-	- && Q9LF33.1 RecName: Full=UDP-glucose 6-dehydrogenase 3; Short=UDP-Glc dehydrogenase 3; Short=UDP-GlcDH 3; Short=UDPGDH 3; AltName: Full=At-UGD3 && PF00984:UDP-glucose/GDP-mannose dehydrogenase family, central domain|PF03720:UDP-glucose/GDP-mannose dehydrogenase family, UDP binding domain|PF03721:UDP-glucose/GDP-mannose dehydrogenase family, NAD binding domain	-
CL5G053819012_alt	207.25	118.143	107.643	284.418	289.543	296.701	144.345	290.221	-1.00703	0.000473983	0.00905835	CL5G053819012_alt	Chr05_alt	16672374	16676283	-	3450	-	- && Q9SHI2.2 RecName: Full=Leucine-rich repeat receptor-like serine/threonine-protein kinase At1g17230; Flags: Precursor && PF13855:Leucine rich repeat|PF00069:Protein kinase domain|PF08263:Leucine rich repeat N-terminal domain	Pkinase
CL5G056764012_alt	14145.3	13939.8	13814.5	27805.4	28379	28132.6	13966.5	28105.7	-1.00888	1.40274e-96	2.46097e-93	CL5G056764012_alt	Chr05_alt	44540113	44543901	+	2187	-	- && Q43784.1 RecName: Full=Granule-bound starch synthase 1, chloroplastic/amyloplastic; AltName: Full=Granule-bound starch synthase I; Short=GBSS-I; Flags: Precursor && PF08323:Starch synthase catalytic domain|PF00534:Glycosyl transferases group 1	Glycos_transf_1
CL7G062418012_alt	104.631	67.054	158.949	232.537	244.925	188.631	110.211	222.031	-1.00947	0.00265621	0.0364067	CL7G062418012_alt	Chr07_alt	16476368	16477822	+	996	-	- && O49255.1 RecName: Full=NAC transcription factor 29; Short=AtNAC029; AltName: Full=Protein NAC-LIKE, ACTIVATED BY AP3/PI; Short=AtNAP && PF02365:No apical meristem (NAM) protein	NAM
CL9G068830012_alt	540.258	561.976	633.785	1080.23	1277.79	1143.58	578.673	1167.2	-1.0121	1.09648e-13	1.0531e-11	CL9G068830012_alt	Chr09_alt	30636359	30638439	+	489	-	- && - && -	-
CL4G048926012_alt	1877.32	1444.32	1456.7	3447.3	3206.81	2988.63	1592.78	3214.24	-1.01282	1.33196e-19	2.17714e-17	CL4G048926012_alt	Chr04_alt	2333937	2340788	-	3258	-	- && O48946.1 RecName: Full=Cellulose synthase A catalytic subunit 1 [UDP-forming]; Short=AtCesA1; AltName: Full=Protein RADIALLY SWOLLEN 1; Short=AtRSW1 && PF14569:Zinc-binding RING-finger|PF03552:Cellulose synthase	-
CL4G050364012_alt	127.77	62.7966	95.5707	191.774	211.699	174.877	95.3793	192.783	-1.01411	0.00226491	0.0324351	CL4G050364012_alt	Chr04_alt	16805935	16807099	-	441	-	- && - && -	-
CL4G049425012_alt	267.614	193.712	186.111	429.87	410.107	470.596	215.812	436.858	-1.01692	3.15689e-06	0.000111065	CL4G049425012_alt	Chr04_alt	5789630	5792332	+	1566	-	- && O64851.1 RecName: Full=IQ domain-containing protein IQM4; AltName: Full=IQ motif-containing protein 4 && -	-
CL6G059056012_alt	99.6006	96.8558	85.5106	170.466	181.32	220.07	93.989	190.619	-1.01995	0.000653117	0.0117481	CL6G059056012_alt	Chr06_alt	15830909	15836490	-	1761	-	- && Q9ZVI7.2 RecName: Full=Probable galacturonosyltransferase 7; AltName: Full=Like glycosyl transferase 7 && PF01501:Glycosyl transferase family 8	Glyco_transf_8
CL2G042006012_alt	120.728	71.3114	124.745	302.021	173.726	167.017	105.595	214.255	-1.02027	0.00314069	0.0414704	CL2G042006012_alt	Chr02_alt	23053476	23058181	+	1593	-	- && F4I6M1.1 RecName: Full=DNA polymerase I A, chloroplastic/mitochondrial; AltName: Full=DNA polymerase PolI-like B; Short=AtPolI-like A; AltName: Full=Polymerase gamma 2; Short=POLGAMMA2; Flags: Precursor && PF00476:DNA polymerase family A	-
CL6G058747012_alt	1113.72	1116.5	963.755	2189.19	2078.06	2211.51	1064.66	2159.59	-1.02051	1.21683e-22	2.37201e-20	CL6G058747012_alt	Chr06_alt	13885162	13887347	+	1371	-	- && Q9SRT0.1 RecName: Full=U-box domain-containing protein 9; AltName: Full=Plant U-box protein 9 && PF04564:U-box domain	U-box
CL3G047215012_alt	898.418	987.716	964.761	1711.14	1894.85	2179.08	950.298	1928.36	-1.02086	6.77485e-18	9.6895e-16	CL3G047215012_alt	Chr03_alt	20698310	20701475	+	276	-	- && - && -	-
CL1G038552012_alt	501.021	240.543	442.643	803.227	759.457	846.876	394.736	803.187	-1.02403	3.06505e-06	0.000107978	CL1G038552012_alt	Chr01_alt	17027197	17028577	-	1305	-	- && Q8GSM7.1 RecName: Full=Shikimate O-hydroxycinnamoyltransferase; AltName: Full=Hydroxycinnamoyl transferase; AltName: Full=Hydroxycinnamoyl-Coenzyme A shikimate/quinate hydroxycinnamoyltransferase && PF02458:Transferase family	-
CL4G050741012_alt	71.4308	93.6627	175.045	189.921	238.28	264.28	113.38	230.827	-1.02494	0.0030186	0.0402216	CL4G050741012_alt	Chr04_alt	21074923	21075417	+	231	-	- && - && -	-
CL5G054186012_alt	251.517	222.449	215.286	453.031	593.326	357.613	229.75	467.99	-1.02651	6.42473e-06	0.000211871	CL5G054186012_alt	Chr05_alt	23243918	23246231	-	1833	-	- && B5X570.1 RecName: Full=NAC domain-containing protein 14; Short=ANAC014; AltName: Full=Protein NTM1-like 2 && PF02365:No apical meristem (NAM) protein	NAM
CL8G065931012_alt	167.007	89.4053	214.28	325.182	333.212	301.614	156.897	320.002	-1.02714	0.000528744	0.00988943	CL8G065931012_alt	Chr08_alt	17906766	17907224	-	417	-	- && Q9FNI7.1 RecName: Full=Glucomannan 4-beta-mannosyltransferase 2; AltName: Full=Cellulose synthase-like protein A2; Short=AtCslA2; AltName: Full=Glucomannan synthase; AltName: Full=Mannan synthase 2 && -	-
CL1G037150012_alt	416.512	509.823	715.271	879.196	1040.46	1428.49	547.202	1116.05	-1.02793	4.7492e-07	2.01906e-05	CL1G037150012_alt	Chr01_alt	6093009	6093209	+	201	-	- && - && -	-
CL5G052391012_alt	86.5218	77.6975	111.667	179.73	166.131	219.087	91.962	188.316	-1.03316	0.000949726	0.015909	CL5G052391012_alt	Chr05_alt	3946530	3949967	-	1755	-	- && Q07123.1 RecName: Full=Copper methylamine oxidase; AltName: Full=MAOXII; AltName: Full=Primary amine oxidase; Flags: Precursor && PF02728:Copper amine oxidase, N3 domain|PF01179:Copper amine oxidase, enzyme domain	-
CL2G040204012_alt	134.813	119.207	176.051	266.816	278.151	335.999	143.357	293.656	-1.03362	7.10818e-05	0.00178662	CL2G040204012_alt	Chr02_alt	3554420	3555946	-	1476	-	- && Q9LPR8.1 RecName: Full=Scarecrow-like protein 3; Short=AtSCL3; AltName: Full=GRAS family protein 5; Short=AtGRAS-5 && PF03514:GRAS domain family	GRAS
CL2G044689012_alt	390.354	301.211	340.031	626.276	711.991	778.104	343.865	705.457	-1.03608	3.18275e-09	1.89068e-07	CL2G044689012_alt	Chr02_alt	45440378	45445082	-	1089	-	- && O49561.2 RecName: Full=Gibberellin 2-beta-dioxygenase 8; AltName: Full=GA 2-oxidase 8; AltName: Full=Gibberellin 2-beta-hydroxylase 8; AltName: Full=Gibberellin 2-oxidase 8 && PF14226:non-haem dioxygenase in morphine synthesis N-terminal|PF03171:2OG-Fe(II) oxygenase superfamily	2OG-FeII_Oxy
CL2G042634012_alt	67.4065	176.682	122.733	264.037	252.519	235.789	122.274	250.782	-1.03766	0.00166007	0.0252523	CL2G042634012_alt	Chr02_alt	29509358	29510775	-	807	-	- && - && -	-
CL3G046342012_alt	395.384	362.943	396.367	761.537	832.555	777.122	384.898	790.405	-1.03786	5.81003e-12	4.793e-10	CL3G046342012_alt	Chr03_alt	13221499	13223656	-	1692	-	- && Q9SZ46.1 RecName: Full=Cytochrome P450 82C4 && PF00067:Cytochrome P450	p450
CL6G059491012_alt	75.455	108.564	53.3184	152.863	164.233	169.965	79.1123	162.354	-1.03847	0.00333455	0.0431425	CL6G059491012_alt	Chr06_alt	18438667	18439584	+	918	-	- && P82280.1 RecName: Full=AP2/ERF and B3 domain-containing transcription repressor RAV2; AltName: Full=Ethylene-responsive transcription factor RAV2; AltName: Full=Protein RELATED TO ABI3/VP1 2; AltName: Full=Protein RELATED TO APETALA2 8; AltName: Full=Protein TEMPRANILLO 2 && PF02362:B3 DNA binding domain|PF00847:AP2 domain	B3
CL0G070487012_alt	131.795	138.365	88.5287	278.86	208.851	249.543	119.563	245.751	-1.04011	0.000300222	0.00619659	CL0G070487012_alt	002070F_alt	36310	39322	+	1854	-	- && Q8L746.1 RecName: Full=Regulatory protein NPR3; AltName: Full=BTB/POZ domain-containing protein NPR3 && PF12313:NPR1/NIM1 like defence protein C terminal|PF11900:Domain of unknown function (DUF3420)|PF00651:BTB/POZ domain	BTB
CL5G053883012_alt	89.54	75.5688	114.685	194.553	185.118	196.491	93.2645	192.054	-1.04128	0.00064684	0.0116431	CL5G053883012_alt	Chr05_alt	17509176	17509382	-	207	-	- && - && -	-
CL3G048484012_alt	151.916	102.178	142.853	277.007	304.732	235.789	132.316	272.509	-1.04161	0.000112021	0.00263681	CL3G048484012_alt	Chr03_alt	27269719	27271581	-	1620	-	- && Q9S735.1 RecName: Full=Probable inorganic phosphate transporter 1-9; Short=AtPht1;9; AltName: Full=H(+)/Pi cotransporter && PF00083:Sugar (and other) transporter	Sugar_tr
CL1G038528012_alt	370.233	262.894	377.253	603.115	728.129	762.385	336.793	697.876	-1.05026	3.27631e-08	1.7141e-06	CL1G038528012_alt	Chr01_alt	16792472	16793959	+	1488	-	- && Q9ZQ94.1 RecName: Full=UDP-glycosyltransferase 73C5; AltName: Full=Cytokinin-O-glucosyltransferase 3; AltName: Full=Deoxynivalenol-glucosyl-transferase 1; AltName: Full=Zeatin O-glucosyltransferase 3; Short=AtZOG3 && PF00201:UDP-glucoronosyl and UDP-glucosyl transferase	UDPGT
CL2G044062012_alt	665.01	713.114	612.659	1398.93	1292.03	1435.37	663.594	1375.44	-1.05176	1.73659e-17	2.36788e-15	CL2G044062012_alt	Chr02_alt	42050850	42055638	-	2043	-	- && Q6R2J8.1 RecName: Full=Protein STRUBBELIG-RECEPTOR FAMILY 8; AltName: Full=Leucine-rich repeat receptor kinase-like protein SRF8; Flags: Precursor && PF13855:Leucine rich repeat|PF07714:Protein tyrosine kinase|PF08263:Leucine rich repeat N-terminal domain	Pkinase_Tyr
CL5G056505012_alt	191.153	201.162	93.5587	315.917	318.023	375.298	161.958	336.413	-1.05517	0.000253994	0.00534302	CL5G056505012_alt	Chr05_alt	43223961	43224368	+	210	-	- && - && -	-
CL0G071307012_alt	200.207	273.538	259.55	505.839	511.684	505.964	244.432	507.829	-1.05538	7.92642e-08	3.91354e-06	CL0G071307012_alt	003116F_alt	33068	35919	+	1227	-	- && Q9M2G7.1 RecName: Full=Lipid phosphate phosphatase delta; Short=AtLPPD; AltName: Full=Phosphatidic acid phosphatase delta; AltName: Full=Sphingoid phosphate phosphatase 1; Short=AtSSP1; AltName: Full=Sphingosine-1-phosphate phosphatase; Short=AtSPPASE && PF01569:PAP2 superfamily	-
CL4G050858012_alt	1242.49	1103.73	1229.34	2563.47	2355.27	2516.07	1191.85	2478.27	-1.05589	4.36785e-27	1.13806e-24	CL4G050858012_alt	Chr04_alt	22299686	22300363	+	678	-	- && Q00451.1 RecName: Full=36.4 kDa proline-rich protein && PF14547:Hydrophobic seed protein	-
CL2G040696012_alt	782.72	944.078	711.247	1737.08	1680.3	1652.49	812.682	1689.96	-1.05673	5.43201e-17	7.14744e-15	CL2G040696012_alt	Chr02_alt	6763154	6763612	+	459	-	- && Q9SGP6.1 RecName: Full=Glutaredoxin-C9; Short=AtGrxC9; AltName: Full=Protein ROXY 19 && PF00462:Glutaredoxin	-
CL5G057129012_alt	731.411	435.319	634.791	1279.42	1393.6	1077.75	600.507	1250.26	-1.0575	1.96103e-09	1.20576e-07	CL5G057129012_alt	Chr05_alt	46309966	46314738	-	2511	-	- && Q0WV12.1 RecName: Full=Homeobox-leucine zipper protein ANTHOCYANINLESS 2; AltName: Full=HD-ZIP protein ANL2; AltName: Full=Homeodomain protein AHDP; AltName: Full=Homeodomain transcription factor ANL2 && PF01852:START domain|PF00046:Homeobox domain	START
CL6G058135012_alt	487.942	450.22	440.631	1009.82	810.72	1054.17	459.598	958.239	-1.05988	5.77883e-12	4.78225e-10	CL6G058135012_alt	Chr06_alt	8419655	8420479	+	720	-	- && O81221.1 RecName: Full=Actin && PF00022:Actin	Actin
CL1G036291012_alt	566.416	462.992	507.028	1083.94	955.017	1177.96	512.145	1072.31	-1.06568	3.64902e-13	3.36939e-11	CL1G036291012_alt	Chr01_alt	61353	62426	+	1074	-	- && Q39243.3 RecName: Full=Thioredoxin reductase 1; AltName: Full=NADPH-dependent thioredoxin reductase 1; Short=NTR1; AltName: Full=NADPH-dependent thioredoxin reductase B; Short=AtNTRB && PF07992:Pyridine nucleotide-disulphide oxidoreductase	Pyr_redox_2
CL2G045381012_alt	73.4429	62.7966	58.3484	131.555	172.776	103.158	64.8626	135.83	-1.06648	0.00402657	0.0497247	CL2G045381012_alt	Chr02_alt	49853188	49859380	+	324	-	- && - && -	-
CL9G066467012_alt	1436.66	1507.12	1527.12	3349.1	3161.24	2857.96	1490.3	3122.77	-1.06737	2.61549e-30	8.09757e-28	CL9G066467012_alt	Chr09_alt	2092946	2097845	-	915	-	- && Q9LUS7.1 RecName: Full=Rapid alkalinization factor 23; Short=AtRALF23; AltName: Full=Protein RALF-like 23; Flags: Precursor && PF05498:Rapid ALkalinization Factor (RALF)|PF07727:Reverse transcriptase (RNA-dependent DNA polymerase)	RVT_2
CL4G051514012_alt	4831.13	4693.78	4408.32	9890.72	10088.4	9247.85	4644.41	9742.33	-1.06882	9.8803e-58	7.64735e-55	CL4G051514012_alt	Chr04_alt	26989102	26990397	+	1296	-	- && Q9M0B6.1 RecName: Full=UDP-glucuronate 4-epimerase 1; AltName: Full=UDP-glucuronic acid epimerase 1; Short=AtUGlcAE3 && PF01370:NAD dependent epimerase/dehydratase family	Epimerase
CL0G070545012_alt	59.3579	56.4105	60.3604	106.541	135.753	127.719	58.7096	123.338	-1.07058	0.00340365	0.0437997	CL0G070545012_alt	002171F_alt	51518	53837	+	1713	-	- && - && PF03372:Endonuclease/Exonuclease/phosphatase family	Exo_endo_phos
CL4G049460012_alt	77.4672	75.5688	52.3124	137.114	123.412	170.947	68.4494	143.824	-1.07136	0.00278199	0.0376793	CL4G049460012_alt	Chr04_alt	5983754	5984149	+	396	-	- && Q9SZI6.1 RecName: Full=Putative GATA transcription factor 22 && -	-
CL4G049222012_alt	344.075	213.934	250.496	618.865	575.289	506.947	269.502	567.033	-1.07265	3.68679e-07	1.60366e-05	CL4G049222012_alt	Chr04_alt	4272806	4274017	-	1212	-	- && Q66PF2.1 RecName: Full=Putative UDP-rhamnose:rhamnosyltransferase 1; Short=FaRT1; AltName: Full=Glycosyltransferase 4; Short=FaGT4 && -	-
CL3G046151012_alt	770.647	684.376	750.482	1461	1573.97	1607.3	735.168	1547.42	-1.07338	2.59718e-20	4.55649e-18	CL3G046151012_alt	Chr03_alt	10934764	10937182	+	1608	-	- && Q9M5Q1.1 RecName: Full=Galactoside 2-alpha-L-fucosyltransferase; AltName: Full=PsFT1; AltName: Full=Xyloglucan alpha-(1,2)-fucosyltransferase && PF03254:Xyloglucan fucosyltransferase	-
CL2G044373012_alt	88.5339	85.1479	108.649	186.215	178.472	229.894	94.1102	198.194	-1.07381	0.00034864	0.00705754	CL2G044373012_alt	Chr02_alt	43535540	43536860	+	1080	-	- && Q84KK4.1 RecName: Full=Isoflavone 4'-O-methyltransferase; Short=LjHI4'OMT; AltName: Full=2,7,4'-trihydroxyisoflavanone 4'-O-methyltransferase; AltName: Full=S-adenosyl-L-methionine: 2,7,4'-trihydroxyisoflavanone 4'-O-methyltransferase && PF08100:Dimerisation domain|PF00891:O-methyltransferase	-
CL2G041807012_alt	88.5339	78.7618	84.5046	122.291	192.712	217.122	83.9334	177.375	-1.07874	0.00134343	0.0212974	CL2G041807012_alt	Chr02_alt	21028168	21032611	+	903	-	- && Q5RCU5.3 RecName: Full=Carbonyl reductase [NADPH] 1; AltName: Full=15-hydroxyprostaglandin dehydrogenase [NADP(+)]; AltName: Full=20-beta-hydroxysteroid dehydrogenase; AltName: Full=NADPH-dependent carbonyl reductase 1; AltName: Full=Prostaglandin 9-ketoreductase; AltName: Full=Prostaglandin-E(2) 9-reductase && PF00106:short chain dehydrogenase	adh_short
CL3G045716012_alt	69.4186	50.0244	67.4025	104.688	138.601	152.28	62.2818	131.857	-1.08086	0.00357828	0.0454709	CL3G045716012_alt	Chr03_alt	4208282	4209232	-	951	-	- && Q9M5Q1.1 RecName: Full=Galactoside 2-alpha-L-fucosyltransferase; AltName: Full=PsFT1; AltName: Full=Xyloglucan alpha-(1,2)-fucosyltransferase && PF03254:Xyloglucan fucosyltransferase	-
CL5G053227012_alt	75.455	63.8609	69.4145	145.452	133.854	163.087	69.5768	147.465	-1.08314	0.0012723	0.0204281	CL5G053227012_alt	Chr05_alt	9369200	9371307	+	306	-	- && P26360.2 RecName: Full=ATP synthase subunit gamma, mitochondrial; AltName: Full=F-ATPase gamma subunit; Flags: Precursor && -	-
CL5G054266012_alt	636.84	732.272	579.46	1397.08	1294.87	1479.58	649.524	1390.51	-1.09852	8.01643e-17	1.03921e-14	CL5G054266012_alt	Chr05_alt	25005155	25006274	-	990	-	- && Q94LX1.1 RecName: Full=Chlorophyllase-1, chloroplastic; AltName: Full=Chlorophyll-chlorophyllido hydrolase 1; Short=Chlase 1; Flags: Precursor && PF07224:Chlorophyllase	-
CL8G064129012_alt	265.602	352.3	291.742	617.938	664.525	666.104	303.214	649.522	-1.09961	5.21705e-10	3.47574e-08	CL8G064129012_alt	Chr08_alt	4953115	4954395	+	1281	-	- && - && PF13855:Leucine rich repeat	-
CL3G048317012_alt	189.141	252.251	184.099	371.504	497.444	471.578	208.497	446.842	-1.10032	8.36745e-07	3.38246e-05	CL3G048317012_alt	Chr03_alt	26427354	26430046	+	1104	-	- && Q94CH6.1 RecName: Full=GDSL esterase/lipase EXL3; AltName: Full=Family II extracellular lipase 3; Short=Family II lipase EXL3; Flags: Precursor && PF00657:GDSL-like Lipase/Acylhydrolase	Lipase_GDSL
CL3G048497012_alt	80.4854	88.341	106.637	195.48	187.016	209.263	91.821	197.253	-1.10289	0.000197775	0.00430492	CL3G048497012_alt	Chr03_alt	27301659	27303072	-	537	-	- && - && -	-
CL8G063838012_alt	220.329	107.499	224.34	372.431	383.526	432.28	184.056	396.079	-1.10439	5.00728e-05	0.00130726	CL8G063838012_alt	Chr08_alt	2886497	2887029	-	354	-	- && - && PF10950:Protein of unknown function (DUF2775)	-
CL5G052178012_alt	257.553	172.425	207.238	453.958	448.08	470.596	212.405	457.544	-1.10633	2.12359e-07	9.60215e-06	CL5G052178012_alt	Chr05_alt	2708917	2710956	+	1767	-	- && Q9LV10.1 RecName: Full=Protein NRT1/ PTR FAMILY 2.11; Short=AtNPF2.11; AltName: Full=Nitrate transporter 1.10; AltName: Full=Protein GLUCOSINOLATE TRANSPORTER-2 && PF00854:POT family	-
CL1G036917012_alt	384.318	575.813	606.623	1179.36	1192.35	1003.09	522.251	1124.93	-1.10737	1.324e-10	9.62498e-09	CL1G036917012_alt	Chr01_alt	4621254	4625557	+	546	-	- && - && -	-
CL6G059439012_alt	54.3276	72.3757	102.613	198.259	158.537	137.544	76.4387	164.78	-1.10829	0.001971	0.0290257	CL6G059439012_alt	Chr06_alt	18200757	18201170	-	414	-	- && - && -	-
CL1G037023012_alt	620.743	508.759	541.232	1387.81	1133.49	1086.59	556.911	1202.63	-1.11059	3.97087e-14	4.13033e-12	CL1G037023012_alt	Chr01_alt	5292173	5295658	+	1165	-	- && Q9T074.1 RecName: Full=Phosphoenolpyruvate carboxykinase [ATP]; Short=PEP carboxykinase; Short=PEPCK && PF01293:Phosphoenolpyruvate carboxykinase	-
CL5G054010012_alt	46.2791	56.4105	72.4325	126.923	149.043	102.175	58.374	126.047	-1.11066	0.00387437	0.0482298	CL5G054010012_alt	Chr05_alt	19382363	19385695	-	3162	-	- && P47735.1 RecName: Full=Receptor-like protein kinase 5; AltName: Full=Protein HAESA; Flags: Precursor && PF13855:Leucine rich repeat|PF00069:Protein kinase domain	Pkinase
CL5G052267012_alt	211.274	107.499	189.129	412.268	363.59	322.245	169.301	366.034	-1.11146	3.87185e-05	0.00103759	CL5G052267012_alt	Chr05_alt	3184616	3187381	+	396	-	- && - && -	-
CL1G036918012_alt	767.629	976.008	684.085	1688.91	1708.78	1854.87	809.241	1750.85	-1.11388	2.31904e-16	2.93403e-14	CL1G036918012_alt	Chr01_alt	4625562	4626690	-	741	-	- && - && -	-
CL5G054451012_alt	107.649	117.078	119.715	246.434	266.759	232.842	114.814	248.678	-1.11515	1.86883e-05	0.000547053	CL5G054451012_alt	Chr05_alt	27186605	27188718	-	1041	-	- && Q9LDE1.1 RecName: Full=Transcription factor MYB108; AltName: Full=Myb-related protein 108; Short=AtMYB108; AltName: Full=Protein BOTRYTIS-SUSCEPTIBLE 1 && PF00249:Myb-like DNA-binding domain	Myb_DNA-binding
CL2G041295012_alt	110.667	208.612	184.099	386.327	366.438	338.947	167.793	363.904	-1.11778	1.84616e-05	0.000541624	CL2G041295012_alt	Chr02_alt	13209518	13210586	+	891	-	- && - && PF04720:PDDEXK-like family of unknown function	-
CL1G037355012_alt	125.758	91.534	136.817	229.758	309.479	231.859	118.036	257.032	-1.12186	7.70524e-05	0.00191836	CL1G037355012_alt	Chr01_alt	7328408	7328848	+	441	-	- && - && PF09791:Oxidoreductase-like protein, N-terminal	-
CL1G038011012_alt	1195.21	1491.15	1233.37	2931.27	2875.49	2740.07	1306.58	2848.94	-1.12505	4.20693e-27	1.10709e-24	CL1G038011012_alt	Chr01_alt	12095375	12098561	+	1755	-	- && O04886.1 RecName: Full=Pectinesterase 1; Short=PE 1; AltName: Full=Pectin methylesterase; Flags: Precursor && PF01095:Pectinesterase|PF04043:Plant invertase/pectin methylesterase inhibitor	-
CL5G055635012_alt	160.971	189.454	250.496	441.914	463.269	407.719	200.307	437.634	-1.12739	4.97812e-07	2.10618e-05	CL5G055635012_alt	Chr05_alt	38278734	38281288	+	1626	-	- && Q8LFV3.2 RecName: Full=Cyclic dof factor 3; AltName: Full=Dof zinc finger protein DOF3.3; Short=AtDOF3.3; AltName: Full=H-protein promoter-binding factor 2a && PF02701:Dof domain, zinc finger	zf-Dof
CL1G037434012_alt	327.978	371.458	361.157	809.712	734.775	774.174	353.531	772.887	-1.12868	3.56531e-13	3.31536e-11	CL1G037434012_alt	Chr01_alt	7675821	7677442	+	1248	-	- && Q6Z2G9.1 RecName: Full=Tubby-like F-box protein 5; Short=OsTLP5; AltName: Full=Tubby-like F-box protein 8; Short=OsTLP8 && PF00646:F-box domain|PF01167:Tub family	Tub
CL2G043522012_alt	245.48	162.845	221.322	480.825	444.282	453.894	209.882	459.667	-1.1302	1.53499e-07	7.11176e-06	CL2G043522012_alt	Chr02_alt	38438593	38442033	+	2073	-	- && - && -	-
CL3G046968012_alt	87.5278	125.593	168.003	276.08	291.442	267.228	127.041	278.25	-1.13107	7.52081e-05	0.001876	CL3G046968012_alt	Chr03_alt	19101709	19105310	+	1212	-	- && P53118.1 RecName: Full=Putative lipase ROG1; AltName: Full=Revertant of glycogen synthase kinase mutation protein 1 && PF05057:Putative serine esterase (DUF676)	-
CL4G050421012_alt	203.226	244.8	252.508	482.677	551.556	500.069	233.511	511.434	-1.13124	4.86934e-09	2.84759e-07	CL4G050421012_alt	Chr04_alt	17192105	17194952	+	1542	-	- && Q9FM65.1 RecName: Full=Fasciclin-like arabinogalactan protein 1; Flags: Precursor && PF02469:Fasciclin domain	-
CL7G062472012_alt	599.616	582.199	505.016	1440.62	1151.53	1106.24	562.277	1232.8	-1.13288	1.28354e-14	1.40156e-12	CL7G062472012_alt	Chr07_alt	16720920	16722104	+	1185	-	- && Q9C9L2.1 RecName: Full=Transcription factor TCP15 && PF03634:TCP family transcription factor	TCP
CL9G066368012_alt	427.578	557.719	473.83	1041.32	1007.23	1153.4	486.376	1067.32	-1.13426	2.0675e-14	2.20277e-12	CL9G066368012_alt	Chr09_alt	1509518	1512085	-	1728	-	- && A7PZL3.1 RecName: Full=Probable polygalacturonase; Short=PG; AltName: Full=Pectinase && PF00295:Glycosyl hydrolases family 28	-
CL9G067616012_alt	57.3458	48.9601	111.667	151.01	173.726	154.245	72.6576	159.661	-1.13467	0.00291271	0.0390877	CL9G067616012_alt	Chr09_alt	13650975	13651418	+	444	-	- && Q9LUS7.1 RecName: Full=Rapid alkalinization factor 23; Short=AtRALF23; AltName: Full=Protein RALF-like 23; Flags: Precursor && PF05498:Rapid ALkalinization Factor (RALF)	-
CL2G042556012_alt	54.3276	96.8558	66.3965	136.187	169.929	171.93	72.5266	159.348	-1.13677	0.00131648	0.0209079	CL2G042556012_alt	Chr02_alt	28819254	28820154	+	489	-	- && - && PF13499:EF-hand domain pair	-
CL7G062083012_alt	127.77	192.647	180.075	318.697	402.512	379.227	166.831	366.812	-1.13711	2.81609e-06	0.000100146	CL7G062083012_alt	Chr07_alt	15016708	15017022	+	315	-	- && - && -	-
CL5G056039012_alt	80.4854	106.435	76.4566	221.42	187.016	170.947	87.7923	193.128	-1.13859	0.000245879	0.00519305	CL5G056039012_alt	Chr05_alt	40638739	40643642	-	1743	-	- && Q43117.1 RecName: Full=Pyruvate kinase isozyme A, chloroplastic; Flags: Precursor && PF02887:Pyruvate kinase, alpha/beta domain|PF00224:Pyruvate kinase, barrel domain	PK
CL6G059970012_alt	100.607	107.499	119.715	280.713	185.118	257.403	109.274	241.078	-1.14154	6.66957e-05	0.00168442	CL6G059970012_alt	Chr06_alt	20962319	20968998	-	4371	-	- && Q7PC87.1 RecName: Full=ABC transporter G family member 34; Short=ABC transporter ABCG.34; Short=AtABCG34; AltName: Full=Pleiotropic drug resistance protein 6 && PF14510:ABC-transporter extracellular N-terminal|PF01061:ABC-2 type transporter|PF08370:Plant PDR ABC transporter associated|PF00005:ABC transporter	ABC2_membrane
CL3G048399012_alt	60.364	69.1827	48.2884	129.702	105.375	157.193	59.2784	130.757	-1.14178	0.00240332	0.0339103	CL3G048399012_alt	Chr03_alt	26880653	26884832	-	2016	-	- && - && PF04782:Protein of unknown function (DUF632)	-
CL7G060895012_alt	613.701	720.564	638.815	1498.99	1459.11	1398.03	657.693	1452.04	-1.14303	5.02638e-21	9.44817e-19	CL7G060895012_alt	Chr07_alt	3755203	3765437	+	2805	-	- && C0LGN2.1 RecName: Full=Probable leucine-rich repeat receptor-like serine/threonine-protein kinase At3g14840; Flags: Precursor && PF07714:Protein tyrosine kinase|PF11721:Di-glucose binding within endoplasmic reticulum	Pkinase_Tyr
CL5G057140012_alt	674.065	629.03	542.238	1348.9	1322.4	1405.89	615.111	1359.07	-1.14374	6.39881e-19	9.90536e-17	CL5G057140012_alt	Chr05_alt	46370244	46374645	-	2244	-	- && Q0WV12.1 RecName: Full=Homeobox-leucine zipper protein ANTHOCYANINLESS 2; AltName: Full=HD-ZIP protein ANL2; AltName: Full=Homeodomain protein AHDP; AltName: Full=Homeodomain transcription factor ANL2 && PF00046:Homeobox domain|PF01852:START domain	START
CL2G042949012_alt	60.364	78.7618	98.5887	184.362	156.638	184.701	79.2382	175.234	-1.14497	0.000508945	0.00959412	CL2G042949012_alt	Chr02_alt	33557547	33558440	-	894	-	- && O64773.1 RecName: Full=Probable CCR4-associated factor 1 homolog 5 && PF04857:CAF1 family ribonuclease	CAF1
CL6G060405012_alt	200.207	138.365	109.655	358.534	317.073	316.35	149.409	330.653	-1.14589	1.76357e-05	0.000521739	CL6G060405012_alt	Chr06_alt	23496873	23498111	-	1056	-	- && P81392.1 RecName: Full=Myb-related protein 306 && PF00249:Myb-like DNA-binding domain	Myb_DNA-binding
CL0G070639012_alt	182.098	177.746	139.835	400.224	293.34	413.613	166.56	369.059	-1.148	2.04244e-06	7.50681e-05	CL0G070639012_alt	002289F_alt	18762	22948	+	3102	-	- && Q9SE97.1 RecName: Full=Formin-like protein 1; Short=AtFH1; Short=AtFORMIN-8; Flags: Precursor && PF02181:Formin Homology 2 Domain	FH2
CL9G067372012_alt	203.226	114.95	76.4566	317.77	296.188	263.298	131.544	292.419	-1.15227	0.000397272	0.00787837	CL9G067372012_alt	Chr09_alt	9955347	9955979	-	633	-	- && - && PF03140:Plant protein of unknown function	-
CL2G044620012_alt	265.602	168.167	272.628	493.795	573.39	505.964	235.466	524.383	-1.15416	1.48304e-07	6.90754e-06	CL2G044620012_alt	Chr02_alt	45001484	45003212	+	1506	-	- && F8WKW1.1 RecName: Full=7-deoxyloganetin glucosyltransferase; AltName: Full=Genipin glucosyltransferase; AltName: Full=UDP-glucose glucosyltransferase 2; Short=GjUGT2; AltName: Full=UDP-glycosyltransferase 85A24 && PF00201:UDP-glucoronosyl and UDP-glucosyl transferase	UDPGT
CL0G071531012_alt	43.2609	56.4105	71.4265	121.364	131.006	128.702	57.0326	127.024	-1.15513	0.0021867	0.0316009	CL0G071531012_alt	003487F_alt	19058	24436	-	2121	-	- && F4JKH6.1 RecName: Full=Protein TSS; AltName: Full=TPR-domain suppressor of STIMPY && PF12807:Translation initiation factor eIF3 subunit 135|PF13424:Tetratricopeptide repeat	-
CL4G050980012_alt	162.983	157.524	137.823	334.446	377.83	311.438	152.777	341.238	-1.15959	5.19422e-07	2.18357e-05	CL4G050980012_alt	Chr04_alt	22930395	22934623	+	1644	-	- && Q570B4.2 RecName: Full=3-ketoacyl-CoA synthase 10; Short=KCS-10; AltName: Full=Protein FIDDLEHEAD; AltName: Full=Very long-chain fatty acid condensing enzyme 10; Short=VLCFA condensing enzyme 10 && PF08392:FAE1/Type III polyketide synthase-like protein|PF08541:3-Oxoacyl-[acyl-carrier-protein (ACP)] synthase III C terminal	-
CL8G065914012_alt	53.3215	103.242	122.733	230.685	210.749	182.737	93.0988	208.057	-1.1607	0.0007245	0.0128217	CL8G065914012_alt	Chr08_alt	17809439	17811059	-	243	-	- && - && -	-
CL2G045082012_alt	48.2912	60.6679	100.601	135.261	145.246	188.631	69.8533	156.379	-1.16185	0.00211817	0.0308819	CL2G045082012_alt	Chr02_alt	47895656	47897531	+	1191	-	- && B8AQW7.1 RecName: Full=Patatin-like protein 1 && PF01734:Patatin-like phospholipase	-
CL3G045937012_alt	119.722	87.2766	88.5287	222.347	226.888	214.175	98.5091	221.137	-1.16614	4.81112e-05	0.00126231	CL3G045937012_alt	Chr03_alt	7514022	7516982	+	2961	-	- && Q7XA40.2 RecName: Full=Putative disease resistance protein RGA3; AltName: Full=Blight resistance protein B149; AltName: Full=RGA1-blb && PF00931:NB-ARC domain	NB-ARC
CL2G041815012_alt	352.123	525.788	414.475	908.842	872.426	1118.03	430.796	966.434	-1.16614	3.54054e-11	2.70851e-09	CL2G041815012_alt	Chr02_alt	21172687	21177508	+	3840	-	- && Q40392.1 RecName: Full=TMV resistance protein N && PF07725:Leucine Rich Repeat|PF01582:TIR domain|PF00931:NB-ARC domain	TIR
CL6G060321012_alt	108.655	176.682	154.925	313.138	345.553	330.105	146.754	329.599	-1.16807	4.05312e-06	0.000139245	CL6G060321012_alt	Chr06_alt	23094434	23094849	+	321	-	- && - && -	-
CL0G071069012_alt	878.296	846.157	851.082	2067.82	2120.78	1605.33	858.512	1931.31	-1.16979	1.08443e-20	1.96812e-18	CL0G071069012_alt	002704F_alt	78141	79321	-	1107	-	- && Q9FDW1.1 RecName: Full=Transcription factor MYB44; AltName: Full=Myb-related protein 44; Short=AtMYB44; AltName: Full=Myb-related protein R1; Short=AtMYBR1 && PF00249:Myb-like DNA-binding domain	Myb_DNA-binding
CL2G039795012_alt	477.882	552.397	503.004	1219.2	1227.47	1021.75	511.094	1156.14	-1.17811	4.88785e-17	6.48488e-15	CL2G039795012_alt	Chr02_alt	487395	489216	-	1749	-	- && - && -	-
CL4G050932012_alt	120.728	129.851	100.601	264.963	245.874	283.929	117.06	264.922	-1.17874	6.24298e-06	0.000206136	CL4G050932012_alt	Chr04_alt	22677673	22679608	+	849	-	- && Q07472.1 RecName: Full=Floral homeotic protein PMADS 1; AltName: Full=Green petal homeotic protein && PF00319:SRF-type transcription factor (DNA-binding and dimerisation domain)|PF01486:K-box region	SRF-TF
CL2G042240012_alt	184.11	113.885	140.841	384.474	295.239	314.385	146.279	331.366	-1.17904	5.9163e-06	0.000196583	CL2G042240012_alt	Chr02_alt	25733073	25733384	+	312	-	- && Q9LSQ6.1 RecName: Full=Calcium-binding protein PBP1; AltName: Full=KIC-related protein 2; AltName: Full=PINOID-binding protein 1 && PF13833:EF-hand domain pair	-
CL5G053650012_alt	189.141	155.395	214.28	428.017	414.853	426.385	186.272	423.085	-1.18282	3.30513e-08	1.72544e-06	CL5G053650012_alt	Chr05_alt	14706624	14720779	+	5799	-	- && C0LGN2.1 RecName: Full=Probable leucine-rich repeat receptor-like serine/threonine-protein kinase At3g14840; Flags: Precursor && PF13976:GAG-pre-integrase domain|PF00665:Integrase core domain|PF07727:Reverse transcriptase (RNA-dependent DNA polymerase)|PF07714:Protein tyrosine kinase|PF11721:Di-glucose binding within endoplasmic reticulum	RVT_2
CL2G043216012_alt	72.4368	114.95	42.2523	190.848	194.611	138.526	76.5463	174.661	-1.19203	0.0021283	0.0309996	CL2G043216012_alt	Chr02_alt	36566513	36566962	-	450	-	- && - && -	-
CL6G058315012_alt	362.184	331.013	319.91	795.816	737.623	784.981	337.702	772.806	-1.19427	1.73156e-14	1.86754e-12	CL6G058315012_alt	Chr06_alt	10008006	10009677	+	1281	-	- && - && -	-
CL8G064106012_alt	64.3883	37.2522	57.3424	92.6444	127.209	144.421	52.9943	121.425	-1.19448	0.0032322	0.0423201	CL8G064106012_alt	Chr08_alt	4769647	4771110	+	1464	-	- && Q9AT54.1 RecName: Full=Scopoletin glucosyltransferase; AltName: Full=Phenylpropanoid:glucosyltransferase 1 && PF00201:UDP-glucoronosyl and UDP-glucosyl transferase	UDPGT
CL6G060470012_alt	122.74	213.934	147.883	361.313	302.833	445.052	161.519	369.733	-1.19565	7.38677e-06	0.000241479	CL6G060470012_alt	Chr06_alt	23938358	23938744	+	273	-	- && Q9AST6.1 RecName: Full=Vacuolar protein sorting-associated protein 55 homolog && -	-
CL0G070607012_alt	15350.6	15110.6	15331.6	34898.2	36773.9	33318	15264.2	34996.7	-1.19707	1.99221e-109	6.55337e-106	CL0G070607012_alt	002237F_alt	12664	13817	-	708	-	- && - && PF00197:Trypsin and protease inhibitor	-
CL9G068244012_alt	646.901	305.468	257.538	950.532	864.832	960.841	403.302	925.401	-1.19785	1.83093e-06	6.76725e-05	CL9G068244012_alt	Chr09_alt	23830851	23831231	+	381	-	- && - && -	-
CL1G038812012_alt	39.2366	62.7966	81.4866	132.482	135.753	153.263	61.1733	140.499	-1.19955	0.00171306	0.0258792	CL1G038812012_alt	Chr01_alt	20044310	20047147	-	807	-	- && Q9LDU6.1 RecName: Full=7-dehydrocholesterol reductase; Short=7-DHC reductase; AltName: Full=Protein DWARF 5; AltName: Full=Sterol Delta(7)-reductase && PF01222:Ergosterol biosynthesis ERG4/ERG24 family	-
CL5G054264012_alt	19988.5	22021.4	23557.7	49033	50996.6	50753.6	21855.9	50261.1	-1.20142	2.63284e-84	3.14936e-81	CL5G054264012_alt	Chr05_alt	24922897	24925647	-	1011	-	- && - && PF00197:Trypsin and protease inhibitor	-
CL2G040475012_alt	126.764	130.915	148.889	288.124	280.999	367.438	135.523	312.187	-1.20345	1.25062e-06	4.8399e-05	CL2G040475012_alt	Chr02_alt	5367971	5372101	+	1206	-	- && Q0JKZ0.1 RecName: Full=Cinnamoyl-CoA reductase-like SNL6; AltName: Full=Protein SUPPRESSOR OF NH1-MEDIATED LESION 6 && PF01073:3-beta hydroxysteroid dehydrogenase/isomerase family	-
CL7G061045012_alt	1975.92	1748.73	1695.12	4171.78	4091.57	4219.64	1806.59	4161	-1.20356	3.91833e-45	2.10438e-42	CL7G061045012_alt	Chr07_alt	5235841	5237658	+	1164	-	- && Q9SV30.1 RecName: Full=GATA transcription factor 8 && PF00320:GATA zinc finger	GATA
CL2G042102012_alt	119.722	68.1183	84.5046	194.553	195.56	237.754	90.7816	209.289	-1.20381	0.000145199	0.00331401	CL2G042102012_alt	Chr02_alt	24119356	24123721	-	1047	-	- && D7U6G6.1 RecName: Full=Anthocyanidin reductase ((2S)-flavan-3-ol-forming); Short=VvANR && PF01370:NAD dependent epimerase/dehydratase family	Epimerase
CL5G057344012_alt	187.128	113.885	156.937	386.327	387.323	281.964	152.65	351.872	-1.20417	4.2047e-06	0.000143889	CL5G057344012_alt	Chr05_alt	47426914	47428966	-	1200	-	- && Q8GXL3.2 RecName: Full=Squamosa promoter-binding-like protein 8 && PF03110:SBP domain	SBP
CL2G041788012_alt	105.637	126.658	66.3965	224.2	233.533	230.877	99.5637	229.536	-1.20608	8.82914e-05	0.00215536	CL2G041788012_alt	Chr02_alt	20900831	20902181	+	1251	-	- && - && -	-
CL7G060989012_alt	118.716	54.2818	54.3244	165.834	168.979	190.596	75.774	175.136	-1.2076	0.00129284	0.0206395	CL7G060989012_alt	Chr07_alt	4725920	4730363	+	1332	-	- && P47082.1 RecName: Full=Vacuolar amino acid transporter 1 && PF01490:Transmembrane amino acid transporter protein	Aa_trans
CL9G066145012_alt	75.455	113.885	79.4746	226.979	183.219	210.245	89.605	206.814	-1.20792	8.80547e-05	0.00215157	CL9G066145012_alt	Chr09_alt	255368	256771	+	574	-	- && Q8S925.1 RecName: Full=Autophagy-related protein 8h; AltName: Full=Autophagy-related ubiquitin-like modifier ATG8h; Short=AtAPG8h; Short=Protein autophagy 8h && PF02991:Autophagy protein Atg8 ubiquitin like	-
CL2G044482012_alt	305.844	239.479	321.922	551.234	704.396	754.525	289.082	670.052	-1.21198	4.18876e-10	2.84102e-08	CL2G044482012_alt	Chr02_alt	44183361	44184582	+	663	-	- && Q940P5.1 RecName: Full=Tetraspanin-19; AltName: Full=TOM2A homologous protein 3 && PF00335:Tetraspanin family	Tetraspannin
CL5G057013012_alt	76.4611	133.044	81.4866	230.685	201.256	243.649	96.9971	225.196	-1.21657	9.39599e-05	0.00227894	CL5G057013012_alt	Chr05_alt	45851427	45853625	-	1458	-	- && Q8VZJ9.1 RecName: Full=Calmodulin-binding receptor-like cytoplasmic kinase 2 && PF00069:Protein kinase domain	Pkinase
CL2G043262012_alt	169.019	138.365	171.021	407.635	357.894	351.719	159.469	372.416	-1.22319	5.40969e-08	2.70649e-06	CL2G043262012_alt	Chr02_alt	36900076	36900858	-	783	-	- && Q9ZU38.1 RecName: Full=Probable ribose-5-phosphate isomerase 2; AltName: Full=Phosphoriboisomerase 2 && PF06026:Ribose 5-phosphate isomerase A (phosphoriboisomerase A)	Rib_5-P_isom_A
CL3G047838012_alt	61.3701	44.7027	65.3905	143.599	143.348	115.93	57.1544	134.292	-1.23165	0.000844545	0.0144977	CL3G047838012_alt	Chr03_alt	24014301	24016024	-	1362	-	- && P42753.3 RecName: Full=Cyclin-D3-1; AltName: Full=Cyclin-delta-3; Short=Cyclin-d3; AltName: Full=G1/S-specific cyclin-D3-1; Short=CycD3;1 && PF02984:Cyclin, C-terminal domain|PF00134:Cyclin, N-terminal domain	Cyclin_C
CL1G038501012_alt	218.317	285.246	162.973	450.252	434.789	682.806	222.178	522.616	-1.23452	8.13938e-07	3.29532e-05	CL1G038501012_alt	Chr01_alt	16601330	16604905	-	276	-	- && - && -	-
CL9G066745012_alt	151.916	261.83	187.117	512.324	425.296	476.49	200.288	471.37	-1.23588	1.18316e-07	5.68174e-06	CL9G066745012_alt	Chr09_alt	3703974	3708266	+	2583	-	- && Q9LUW0.2 RecName: Full=Linoleate 9S-lipoxygenase 5, chloroplastic; AltName: Full=Lipoxygenase 5; Short=AtLOX5 && PF00305:Lipoxygenase|PF01477:PLAT/LH2 domain	Lipoxygenase
CL9G066632012_alt	1131.83	1011.13	849.07	2340.2	2172.05	2538.66	997.342	2350.3	-1.23667	1.10874e-24	2.531e-22	CL9G066632012_alt	Chr09_alt	2932851	2936763	-	1800	-	- && Q8W4J2.2 RecName: Full=Mitogen-activated protein kinase 16; Short=AtMPK16; Short=MAP kinase 16 && PF00069:Protein kinase domain	Pkinase
CL9G066682012_alt	39.2366	77.6975	83.4986	136.187	170.878	166.035	66.8109	157.7	-1.23951	0.000980806	0.0163154	CL9G066682012_alt	Chr09_alt	3255847	3257031	+	1185	-	- && P13917.2 RecName: Full=Basic 7S globulin; AltName: Full=SBg7S; Short=Bg; Contains: RecName: Full=Basic 7S globulin high kDa subunit; Contains: RecName: Full=Basic 7S globulin low kDa subunit; Flags: Precursor && PF14543:Xylanase inhibitor N-terminal|PF14541:Xylanase inhibitor C-terminal	-
CL5G054960012_alt	141.855	158.588	164.985	383.548	347.452	369.403	155.143	366.801	-1.24154	1.88975e-08	1.02537e-06	CL5G054960012_alt	Chr05_alt	32820482	32822026	+	1545	-	- && Q9SKB2.1 RecName: Full=Leucine-rich repeat receptor-like serine/threonine/tyrosine-protein kinase SOBIR1; AltName: Full=Protein EVERSHED; AltName: Full=Protein SUPPRESSOR OF BIR1-1; Flags: Precursor && PF00069:Protein kinase domain	Pkinase
CL4G051404012_alt	128.777	63.8609	118.709	238.096	262.013	237.754	103.782	245.954	-1.24342	6.20775e-05	0.00158144	CL4G051404012_alt	Chr04_alt	26268622	26272851	-	741	-	- && Q2HIV9.1 RecName: Full=Transcription factor bHLH35; AltName: Full=Basic helix-loop-helix protein 35; Short=AtbHLH35; Short=bHLH 35; AltName: Full=Transcription factor EN 41; AltName: Full=bHLH transcription factor bHLH035 && PF00010:Helix-loop-helix DNA-binding domain	HLH
CL9G067491012_alt	50.3033	29.8018	56.3364	111.173	102.527	110.035	45.4805	107.912	-1.24495	0.00305074	0.0405696	CL9G067491012_alt	Chr09_alt	11432720	11433870	+	660	-	- && - && -	-
CL3G047902012_alt	532.209	489.601	576.442	1257.18	1274.94	1258.52	532.751	1263.55	-1.24561	1.94338e-22	3.73299e-20	CL3G047902012_alt	Chr03_alt	24323257	24327923	+	1632	-	- && Q2LZZ7.1 RecName: Full=Serine/threonine-protein kinase tricorner; AltName: Full=NDR protein kinase; AltName: Full=Serine/threonine-protein kinase 38-like && PF00069:Protein kinase domain	Pkinase
CL4G048801012_alt	322.947	209.677	308.844	656.849	644.589	699.508	280.49	666.982	-1.24876	1.43652e-10	1.04142e-08	CL4G048801012_alt	Chr04_alt	1522699	1529108	+	1275	-	- && Q7XB14.1 RecName: Full=Homogentisate geranylgeranyltransferase; Short=HGGT; Flags: Precursor && PF01040:UbiA prenyltransferase family	UbiA
CL3G046947012_alt	179.08	278.859	232.388	596.63	542.062	501.052	230.109	546.581	-1.24904	2.59416e-09	1.5622e-07	CL3G046947012_alt	Chr03_alt	18978703	18981173	+	1425	-	- && Q6NKN9.1 RecName: Full=Transcription factor bHLH74; AltName: Full=Basic helix-loop-helix protein 74; Short=AtbHLH74; Short=bHLH 74; AltName: Full=Protein ACTIVATOR FOR CELL ELONGATION 2; AltName: Full=Transcription factor EN 90; AltName: Full=bHLH transcription factor bHLH074 && PF00010:Helix-loop-helix DNA-binding domain	HLH
CL2G040086012_alt	78.4732	83.0192	127.763	224.2	181.32	282.947	96.4185	229.489	-1.25027	8.53773e-05	0.00209248	CL2G040086012_alt	Chr02_alt	2621545	2628908	-	1458	-	- && Q70E96.2 RecName: Full=Aldehyde dehydrogenase family 3 member F1 && PF00171:Aldehyde dehydrogenase family	Aldedh
CL5G055090012_alt	84.5096	85.1479	80.4806	216.788	182.27	199.438	83.3794	199.499	-1.25881	1.97202e-05	0.000573432	CL5G055090012_alt	Chr05_alt	34110248	34114036	+	1467	-	- && Q5ZCI1.2 RecName: Full=Mitogen-activated protein kinase 10; Short=MAP kinase 10 && PF00069:Protein kinase domain	Pkinase
CL3G046500012_alt	200.207	129.851	89.5347	325.182	356.945	323.228	139.864	335.118	-1.26043	1.3633e-05	0.00041285	CL3G046500012_alt	Chr03_alt	14815559	14816026	-	468	-	- && Q9LEH3.1 RecName: Full=Peroxidase 15; Short=Prx15; AltName: Full=Anionic peroxidase; Flags: Precursor && PF00141:Peroxidase	-
CL6G060017012_alt	287.735	375.715	369.205	778.213	822.112	880.279	344.218	826.868	-1.26459	2.22538e-14	2.36142e-12	CL6G060017012_alt	Chr06_alt	21352659	21353978	+	1320	-	- && Q9SD53.1 RecName: Full=UPF0481 protein At3g47200 && PF03140:Plant protein of unknown function	-
CL5G055305012_alt	175.056	275.666	228.364	592.924	502.191	536.42	226.362	543.845	-1.26544	2.05873e-09	1.26005e-07	CL5G055305012_alt	Chr05_alt	36157985	36162053	-	3429	-	- && Q9LFL0.1 RecName: Full=Cellulose synthase-like protein D2; Short=AtCslD2 && PF03552:Cellulose synthase|PF14570:RING/Ubox like zinc-binding domain	-
CL1G037220012_alt	270.632	335.27	339.025	823.609	806.923	645.473	314.975	758.668	-1.26867	8.24576e-13	7.28172e-11	CL1G037220012_alt	Chr01_alt	6474357	6481660	-	612	-	- && - && -	-
CL2G045317012_alt	116.704	126.658	113.679	265.889	275.303	319.298	119.013	286.83	-1.26917	4.26247e-07	1.82987e-05	CL2G045317012_alt	Chr02_alt	49458456	49462625	-	2607	-	- && Q9C6K9.1 RecName: Full=LEAF RUST 10 DISEASE-RESISTANCE LOCUS RECEPTOR-LIKE PROTEIN KINASE-like 1.1; AltName: Full=Probable receptor-like serine/threonine-protein kinase LRK10L-1.1; Flags: Precursor && PF00069:Protein kinase domain	Pkinase
CL4G051336012_alt	43.2609	87.2766	87.5226	154.716	187.016	183.719	72.6867	175.15	-1.26949	0.00040907	0.00805168	CL4G051336012_alt	Chr04_alt	25908856	25912074	+	1251	-	- && Q5XF57.1 RecName: Full=Probable receptor-like serine/threonine-protein kinase At5g57670 && PF00069:Protein kinase domain	Pkinase
CL5G054974012_alt	283.711	287.374	345.061	769.875	620.856	823.297	305.382	738.009	-1.27272	1.34659e-12	1.16569e-10	CL5G054974012_alt	Chr05_alt	32919355	32920205	-	438	-	- && - && -	-
CL5G056964012_alt	97.5885	111.757	70.4205	199.186	187.016	290.807	93.2552	225.669	-1.27536	6.06923e-05	0.00155368	CL5G056964012_alt	Chr05_alt	45582442	45583035	-	594	-	- && O82353.1 RecName: Full=RING-H2 finger protein ATL67; AltName: Full=RING-type E3 ubiquitin transferase ATL67 && PF13639:Ring finger domain	-
CL7G061023012_alt	1042.29	1068.61	903.395	2594.04	2194.83	2516.07	1004.76	2434.98	-1.27726	1.00818e-30	3.19653e-28	CL7G061023012_alt	Chr07_alt	5042335	5043928	+	1008	-	- && Q9SV30.1 RecName: Full=GATA transcription factor 8 && PF00320:GATA zinc finger	GATA
CL5G054894012_alt	345.081	263.959	305.826	685.569	788.886	745.683	304.955	740.046	-1.2784	8.94391e-14	8.74974e-12	CL5G054894012_alt	Chr05_alt	32020022	32026065	+	3729	-	- && Q40392.1 RecName: Full=TMV resistance protein N && PF01582:TIR domain|PF13855:Leucine rich repeat|PF00931:NB-ARC domain	TIR
CL0G071372012_alt	95.5764	80.8905	45.2703	180.657	151.891	205.333	73.9124	179.294	-1.27867	0.00036368	0.00730023	CL0G071372012_alt	003237F_alt	20602	22444	-	825	-	- && Q0JXE7.1 RecName: Full=Transcription factor BPE; AltName: Full=Basic helix-loop-helix protein 31; Short=AtbHLH31; Short=bHLH 31; AltName: Full=Protein BIG PETAL; AltName: Full=Transcription factor EN 88; AltName: Full=bHLH transcription factor bHLH031 && PF00010:Helix-loop-helix DNA-binding domain	HLH
CL4G050522012_alt	81.4914	204.355	76.4566	307.579	268.658	302.596	120.768	292.944	-1.28019	0.000227414	0.00486159	CL4G050522012_alt	Chr04_alt	17876762	17880629	-	990	-	- && Q8S9H7.1 RecName: Full=Transcription factor DIVARICATA && PF00249:Myb-like DNA-binding domain	Myb_DNA-binding
CL2G040792012_alt	1831.04	1492.22	1523.1	4444.15	3775.45	3568.28	1615.45	3929.29	-1.28227	1.27339e-32	4.71979e-30	CL2G040792012_alt	Chr02_alt	7621206	7622537	+	1332	-	- && Q9SJI7.1 RecName: Full=Phospholipase A1-IIdelta && PF01764:Lipase (class 3)	Lipase_3
CL4G050202012_alt	123.746	216.063	201.201	388.18	475.61	457.824	180.337	440.538	-1.28915	1.28488e-07	6.12555e-06	CL4G050202012_alt	Chr04_alt	15822612	15824935	+	1776	-	- && Q8LPS2.1 RecName: Full=Protein ACCELERATED CELL DEATH 6 && PF13962:Domain of unknown function|PF12796:Ankyrin repeats (3 copies)	-
CL2G044590012_alt	350.111	270.345	305.826	706.877	850.592	715.227	308.761	757.565	-1.2944	9.52099e-14	9.24555e-12	CL2G044590012_alt	Chr02_alt	44814293	44814938	-	243	-	- && - && -	-
CL8G064154012_alt	104.631	44.7027	98.5887	185.289	179.422	244.631	82.6408	203.114	-1.29554	0.000318406	0.00650823	CL8G064154012_alt	Chr08_alt	5060968	5063190	-	561	-	- && P10978.1 RecName: Full=Retrovirus-related Pol polyprotein from transposon TNT 1-94; Includes: RecName: Full=Protease; Includes: RecName: Full=Reverse transcriptase; Includes: RecName: Full=Endonuclease && PF07727:Reverse transcriptase (RNA-dependent DNA polymerase)	RVT_2
CL1G036488012_alt	26.1577	47.8957	55.3304	102.835	90.1855	124.772	43.128	105.931	-1.29669	0.00333312	0.0431425	CL1G036488012_alt	Chr01_alt	1098389	1099871	-	534	-	- && Q9FKW4.1 RecName: Full=Calcium-dependent protein kinase 28 && PF00069:Protein kinase domain	Pkinase
CL2G042819012_alt	668.028	478.957	361.157	1141.38	1197.09	1375.44	502.714	1237.97	-1.29998	3.52169e-12	2.96092e-10	CL2G042819012_alt	Chr02_alt	32562001	32575002	-	1806	-	- && Q9LU41.2 RecName: Full=Calcium-transporting ATPase 9, plasma membrane-type; AltName: Full=Ca(2+)-ATPase isoform 9 && PF00689:Cation transporting ATPase, C-terminus|PF00702:haloacid dehalogenase-like hydrolase	Cation_ATPase_C
CL0G069469012_alt	68.4126	57.4748	85.5106	145.452	183.219	193.544	70.466	174.071	-1.30355	9.89323e-05	0.00237329	CL0G069469012_alt	000126F-001-01_alt	35502	38722	-	2403	-	- && Q9LW83.2 RecName: Full=G-type lectin S-receptor-like serine/threonine-protein kinase CES101; AltName: Full=Protein CALLUS EXPRESSION OF RBCS 101; Flags: Precursor && PF07714:Protein tyrosine kinase|PF11883:Domain of unknown function (DUF3403)|PF08276:PAN-like domain|PF01453:D-mannose binding lectin	Pkinase_Tyr
CL6G057757012_alt	489.955	569.427	572.418	1307.21	1415.44	1318.45	543.933	1347.03	-1.30848	1.78582e-24	4.01672e-22	CL6G057757012_alt	Chr06_alt	3969917	3972367	-	2157	-	- && P45730.1 RecName: Full=Phenylalanine ammonia-lyase && PF00221:Aromatic amino acid lyase	-
CL4G050463012_alt	134.813	113.885	138.829	313.138	279.1	369.403	129.176	320.547	-1.31046	1.34812e-07	6.35792e-06	CL4G050463012_alt	Chr04_alt	17473395	17476415	+	2301	-	- && Q9FG72.1 RecName: Full=Oligopeptide transporter 1; Short=AtOPT1 && PF03169:OPT oligopeptide transporter protein	OPT
CL8G064927012_alt	108.655	88.341	112.673	230.685	250.621	287.859	103.223	256.388	-1.31164	1.45965e-06	5.55893e-05	CL8G064927012_alt	Chr08_alt	11381994	11385457	-	3264	-	- && Q8VZG8.3 RecName: Full=MDIS1-interacting receptor like kinase 2; Short=AtMIK2; AltName: Full=Probable LRR receptor-like serine/threonine-protein kinase At4g08850; Flags: Precursor && PF00069:Protein kinase domain|PF13855:Leucine rich repeat|PF08263:Leucine rich repeat N-terminal domain	Pkinase
CL4G050901012_alt	107.649	22.3513	93.5587	163.054	231.634	162.105	74.5197	185.598	-1.31477	0.00357043	0.0454129	CL4G050901012_alt	Chr04_alt	22511654	22512479	-	480	-	- && Q8VWQ5.1 RecName: Full=Probable WRKY transcription factor 50; AltName: Full=WRKY DNA-binding protein 50 && PF03106:WRKY DNA -binding domain	WRKY
CL3G048163012_alt	882.321	1057.96	1136.79	2191.04	2824.23	2648.7	1025.69	2554.66	-1.31653	4.93691e-26	1.22566e-23	CL3G048163012_alt	Chr03_alt	25552007	25552318	+	261	-	- && - && -	-
CL4G050740012_alt	67.4065	151.138	140.841	307.579	292.391	294.736	119.795	298.236	-1.31679	1.57175e-05	0.000469716	CL4G050740012_alt	Chr04_alt	21069290	21074384	+	4041	-	- && Q40392.1 RecName: Full=TMV resistance protein N && PF13855:Leucine rich repeat|PF01582:TIR domain|PF00931:NB-ARC domain	TIR
CL1G038894012_alt	22.1335	53.2175	59.3544	104.688	116.767	114.947	44.9018	112.134	-1.32106	0.00330156	0.0429056	CL1G038894012_alt	Chr01_alt	21055874	21060192	+	1095	-	- && - && PF08263:Leucine rich repeat N-terminal domain|PF13855:Leucine rich repeat	LRRNT_2
CL4G051047012_alt	170.025	151.138	182.087	419.679	310.428	530.526	167.75	420.211	-1.3242	7.73096e-08	3.82421e-06	CL4G051047012_alt	Chr04_alt	23296657	23299899	+	2253	-	- && P13708.2 RecName: Full=Sucrose synthase; AltName: Full=Nodulin-100; Short=N-100; AltName: Full=Sucrose-UDP glucosyltransferase && PF00862:Sucrose synthase|PF00534:Glycosyl transferases group 1	Glycos_transf_1
CL5G052315012_alt	56.3397	42.574	42.2523	93.5709	154.739	106.105	47.0553	118.138	-1.32756	0.00120487	0.0195123	CL5G052315012_alt	Chr05_alt	3457360	3457687	+	261	-	- && - && -	-
CL3G048436012_alt	309.869	292.696	298.784	747.64	676.866	842.946	300.45	755.818	-1.33066	1.04888e-15	1.23778e-13	CL3G048436012_alt	Chr03_alt	27080010	27081582	-	1127	-	- && Q0WRY5.1 RecName: Full=Serine/threonine-protein kinase CDL1; AltName: Full=Protein CDG1-like 1 && PF07714:Protein tyrosine kinase	Pkinase_Tyr
CL5G053506012_alt	582.513	564.105	661.953	1482.31	1493.28	1608.28	602.857	1527.96	-1.34138	6.20607e-28	1.70124e-25	CL5G053506012_alt	Chr05_alt	12570458	12571756	+	360	-	- && Q7FMW4.1 RecName: Full=ABC transporter G family member 38; Short=OsABCG38; AltName: Full=Pleiotropic drug resistance protein 15; Short=OsPDR15 && PF01061:ABC-2 type transporter	ABC2_membrane
CL4G050658012_alt	92.5582	57.4748	166.997	308.506	238.28	257.403	105.677	268.063	-1.34169	0.000122106	0.00285124	CL4G050658012_alt	Chr04_alt	19790326	19791917	-	1305	-	- && Q8GSM7.1 RecName: Full=Shikimate O-hydroxycinnamoyltransferase; AltName: Full=Hydroxycinnamoyl transferase; AltName: Full=Hydroxycinnamoyl-Coenzyme A shikimate/quinate hydroxycinnamoyltransferase && PF02458:Transferase family	-
CL2G040516012_alt	77.4672	40.4453	31.1862	131.555	115.817	133.614	49.6995	126.995	-1.35269	0.0015559	0.0239584	CL2G040516012_alt	Chr02_alt	5636006	5639122	+	1680	-	- && Q9FNE1.1 RecName: Full=Cysteine-rich receptor-like protein kinase 42; Short=Cysteine-rich RLK42; Flags: Precursor && PF01657:Salt stress response/antifungal|PF07714:Protein tyrosine kinase	Pkinase_Tyr
CL4G051016012_alt	207.25	286.31	170.015	591.998	567.694	535.438	221.192	565.043	-1.3542	3.61245e-10	2.48862e-08	CL4G051016012_alt	Chr04_alt	23084005	23085776	+	1623	-	- && O48711.1 RecName: Full=Probable pectinesterase/pectinesterase inhibitor 12; Includes: RecName: Full=Pectinesterase inhibitor 12; AltName: Full=Pectin methylesterase inhibitor 12; Includes: RecName: Full=Pectinesterase 12; Short=PE 12; AltName: Full=Pectin methylesterase 12; Short=AtPME12; Flags: Precursor && PF01095:Pectinesterase|PF04043:Plant invertase/pectin methylesterase inhibitor	-
CL5G056640012_alt	29.1759	52.1531	42.2523	91.718	103.476	120.842	41.1938	105.345	-1.35562	0.00158762	0.0243614	CL5G056640012_alt	Chr05_alt	43937250	43937940	-	450	-	- && - && -	-
CL9G066367012_alt	460.779	444.898	423.529	1165.47	1099.31	1137.68	443.069	1134.15	-1.35605	8.43883e-25	1.96528e-22	CL9G066367012_alt	Chr09_alt	1503618	1507777	-	1770	-	- && A7PZL3.1 RecName: Full=Probable polygalacturonase; Short=PG; AltName: Full=Pectinase && PF00295:Glycosyl hydrolases family 28	-
CL8G063744012_alt	5106.8	5051.4	5010.92	12095.7	13351.3	13511.7	5056.37	12986.2	-1.36077	3.27819e-101	7.18907e-98	CL8G063744012_alt	Chr08_alt	1667580	1670280	+	1114	-	- && Q00081.1 RecName: Full=Glucose-1-phosphate adenylyltransferase large subunit 1; AltName: Full=ADP-glucose pyrophosphorylase; AltName: Full=ADP-glucose synthase; AltName: Full=AGPase S; AltName: Full=Alpha-D-glucose-1-phosphate adenyl transferase && PF00483:Nucleotidyl transferase	-
CL5G054488012_alt	69.4186	91.534	69.4145	138.04	270.557	183.719	76.7891	197.439	-1.36306	9.03922e-05	0.00219848	CL5G054488012_alt	Chr05_alt	27577808	27578407	+	600	-	- && - && -	-
CL8G064400012_alt	594.586	703.535	903.395	1633.32	2514.75	1522.8	733.838	1890.29	-1.36505	5.10043e-14	5.22269e-12	CL8G064400012_alt	Chr08_alt	6511575	6512169	+	321	-	- && - && -	-
CL6G058420012_alt	1170.06	1016.45	963.755	2822.88	2704.62	2624.14	1050.09	2717.21	-1.37156	2.13051e-40	1.00119e-37	CL6G058420012_alt	Chr06_alt	10676318	10677928	+	1569	-	- && Q9FF86.1 RecName: Full=BAHD acyltransferase DCR; AltName: Full=Protein DEFECTIVE IN CUTICULAR RIDGES; AltName: Full=Protein PERMEABLE LEAVES 3 && PF02458:Transferase family	-
CL0G071032012_alt	96.5824	139.43	119.715	295.536	279.1	345.824	118.576	306.82	-1.37222	1.29664e-07	6.14817e-06	CL0G071032012_alt	002669F_alt	54423	58205	+	909	-	- && Q0WUQ1.1 RecName: Full=BAG family molecular chaperone regulator 1; AltName: Full=Bcl-2-associated athanogene 1 && PF02179:BAG domain|PF00240:Ubiquitin family	ubiquitin
CL8G063787012_alt	64.3883	84.0836	47.2824	186.215	193.662	126.737	65.2514	168.871	-1.37341	0.000157351	0.00354524	CL8G063787012_alt	Chr08_alt	2240294	2241619	-	711	-	- && Q9T034.3 RecName: Full=Phenylalanine--tRNA ligase alpha subunit, cytoplasmic; AltName: Full=Phenylalanyl-tRNA synthetase alpha subunit; Short=PheRS && -	-
CL4G049508012_alt	228.377	505.566	322.928	975.546	831.605	944.139	352.29	917.097	-1.38125	7.43686e-10	4.78504e-08	CL4G049508012_alt	Chr04_alt	6250488	6253576	-	1428	-	- && P42044.1 RecName: Full=Ferrochelatase-2, chloroplastic; AltName: Full=Ferrochelatase II; AltName: Full=Heme synthase 2; AltName: Full=Protoheme ferro-lyase 2; Flags: Precursor && PF00762:Ferrochelatase	-
CL9G069119012_alt	34.2063	45.767	22.1322	83.38	83.5403	99.2279	34.0351	88.7161	-1.38365	0.00331585	0.0430223	CL9G069119012_alt	Chr09_alt	32661597	32663012	-	1416	-	- && Q9CA34.1 RecName: Full=Probable xyloglucan galactosyltransferase GT17; AltName: Full=Glycosyltransferase 17; Short=AtGT17 && PF03016:Exostosin family	-
CL5G054967012_alt	71.4308	20.2226	56.3364	128.776	121.513	136.561	49.3299	128.95	-1.38407	0.00228523	0.032666	CL5G054967012_alt	Chr05_alt	32873301	32875852	+	1875	-	- && - && PF11961:Domain of unknown function (DUF3475)|PF05003:Protein of unknown function (DUF668)	-
CL1G036608012_alt	155.94	53.2175	85.5106	310.359	211.699	248.561	98.2228	256.873	-1.3857	0.000122474	0.00285728	CL1G036608012_alt	Chr01_alt	2842884	2843591	-	582	-	- && Q9LMA8.1 RecName: Full=Protein TIFY 10A; AltName: Full=Jasmonate ZIM domain-containing protein 1 && PF06200:tify domain	Zim
CL4G049094012_alt	82.4975	110.692	72.4325	227.905	237.33	228.912	88.5408	231.383	-1.38707	2.20772e-06	8.02462e-05	CL4G049094012_alt	Chr04_alt	3220761	3224110	-	1083	-	- && - && PF12695:Alpha/beta hydrolase family	-
CL8G064050012_alt	270.632	163.91	278.664	748.567	646.488	471.578	237.735	622.211	-1.38743	5.36317e-09	3.10875e-07	CL8G064050012_alt	Chr08_alt	4412835	4413653	-	819	-	- && Q9SZ06.1 RecName: Full=Ethylene-responsive transcription factor ERF109 && PF00847:AP2 domain	AP2
CL8G063944012_alt	60.364	32.9948	37.2223	91.718	114.868	135.579	43.527	114.055	-1.38827	0.00117273	0.0190503	CL8G063944012_alt	Chr08_alt	3541077	3542777	-	1110	-	- && Q9ZWQ9.1 RecName: Full=Flavonol synthase/flavanone 3-hydroxylase; AltName: Full=CitFLS; Short=FLS && PF14226:non-haem dioxygenase in morphine synthesis N-terminal|PF03171:2OG-Fe(II) oxygenase superfamily	2OG-FeII_Oxy
CL6G058134012_alt	41.2487	59.6035	56.3364	144.525	121.513	145.403	52.3962	137.147	-1.38886	0.00017258	0.00383583	CL6G058134012_alt	Chr06_alt	8418520	8419125	+	471	-	- && P0CJ46.1 RecName: Full=Actin-1 >P0CJ47.1 RecName: Full=Actin-3 && PF00022:Actin	Actin
CL0G070001012_alt	73.4429	47.8957	79.4746	196.406	203.155	130.666	66.9377	176.742	-1.39988	8.51989e-05	0.00209248	CL0G070001012_alt	001187F_alt	14070	14969	-	846	-	- && - && -	-
CL0G071286012_alt	97.5885	53.2175	20.1201	165.834	120.564	165.052	56.9754	150.483	-1.40098	0.00309178	0.0409066	CL0G071286012_alt	003075F_alt	8838	10377	-	591	-	- && P34109.2 RecName: Full=Myosin ID heavy chain && PF06017:Unconventional myosin tail, actin- and lipid-binding	-
CL9G068667012_alt	63.3822	53.2175	25.1502	134.334	110.121	130.666	47.25	125.041	-1.40456	0.00105074	0.0173579	CL9G068667012_alt	Chr09_alt	29486729	29489748	+	1647	-	- && Q7X8C5.1 RecName: Full=Wall-associated receptor kinase-like 2; Flags: Precursor && PF00069:Protein kinase domain	Pkinase
CL1G037221012_alt	972.867	865.316	709.235	2478.24	2121.73	2149.61	849.139	2249.86	-1.40589	2.75915e-28	7.64314e-26	CL1G037221012_alt	Chr01_alt	6481960	6482913	-	954	-	- && Q9FDW1.1 RecName: Full=Transcription factor MYB44; AltName: Full=Myb-related protein 44; Short=AtMYB44; AltName: Full=Myb-related protein R1; Short=AtMYBR1 && PF00249:Myb-like DNA-binding domain	Myb_DNA-binding
CL5G055669012_alt	1293.8	1507.12	1934.55	3985.56	4437.13	4173.47	1578.49	4198.72	-1.41132	5.75255e-32	2.04573e-29	CL5G055669012_alt	Chr05_alt	38454662	38457618	-	1929	-	- && Q9LSG3.1 RecName: Full=Galacturonosyltransferase 8; AltName: Full=Glycosyltransferase QUASIMODO1 && PF01501:Glycosyl transferase family 8	Glyco_transf_8
CL4G049213012_alt	681.107	502.373	607.629	1626.84	1553.09	1599.44	597.036	1593.12	-1.41541	1.27799e-26	3.29721e-24	CL4G049213012_alt	Chr04_alt	4187901	4188247	-	216	-	- && - && -	-
CL3G045762012_alt	1413.52	1216.55	1008.02	3611.28	3000.8	3095.71	1212.7	3235.93	-1.41603	2.97947e-31	9.92504e-29	CL3G045762012_alt	Chr03_alt	4591155	4596682	+	1336	-	- && Q94BZ1.1 RecName: Full=Protein ZINC INDUCED FACILITATOR-LIKE 1; AltName: Full=Protein ZIF-LIKE 1 && PF07690:Major Facilitator Superfamily	MFS_1
CL8G063756012_alt	808.878	870.638	754.506	1968.69	2372.35	2159.44	811.34	2166.83	-1.41741	2.23777e-35	9.20142e-33	CL8G063756012_alt	Chr08_alt	1782775	1784574	-	966	-	- && P52578.1 RecName: Full=Isoflavone reductase homolog; AltName: Full=CP100 && PF05368:NmrA-like family	NmrA
CL5G055123012_alt	136.825	185.197	156.937	409.488	394.918	476.49	159.653	426.965	-1.41976	1.85558e-10	1.32334e-08	CL5G055123012_alt	Chr05_alt	34634087	34636581	-	1911	-	- && - && PF02892:BED zinc finger|PF14372:Domain of unknown function (DUF4413)|PF05699:hAT family C-terminal dimerisation region	hATC
CL2G045322012_alt	240.45	199.033	297.778	716.141	609.464	658.245	245.754	661.283	-1.42736	2.18174e-13	2.06528e-11	CL2G045322012_alt	Chr02_alt	49505370	49509574	-	2808	-	- && Q9C6K9.1 RecName: Full=LEAF RUST 10 DISEASE-RESISTANCE LOCUS RECEPTOR-LIKE PROTEIN KINASE-like 1.1; AltName: Full=Probable receptor-like serine/threonine-protein kinase LRK10L-1.1; Flags: Precursor && PF00069:Protein kinase domain	Pkinase
CL5G056058012_alt	27.1638	57.4748	33.1982	74.1155	112.02	130.666	39.279	105.601	-1.42834	0.00213067	0.0310126	CL5G056058012_alt	Chr05_alt	40756915	40760091	+	3177	-	- && Q9LY77.1 RecName: Full=Calcium-transporting ATPase 12, plasma membrane-type; AltName: Full=Ca(2+)-ATPase isoform 12 && PF00689:Cation transporting ATPase, C-terminus|PF12710:haloacid dehalogenase-like hydrolase|PF00122:E1-E2 ATPase|PF00690:Cation transporter/ATPase, N-terminus	Cation_ATPase_C
CL1G038990012_alt	99.6006	160.717	191.141	392.812	400.614	421.473	150.486	404.966	-1.42837	2.6536e-08	1.40791e-06	CL1G038990012_alt	Chr01_alt	22121899	22122894	+	996	-	- && - && -	-
CL5G056365012_alt	52.3155	44.7027	26.1562	100.982	105.375	125.754	41.0581	110.704	-1.43117	0.000892037	0.0151179	CL5G056365012_alt	Chr05_alt	42535819	42538375	-	1800	-	- && O82243.1 RecName: Full=Putative indole-3-acetic acid-amido synthetase GH3.9; AltName: Full=Auxin-responsive GH3-like protein 9; Short=AtGH3-9 && PF03321:GH3 auxin-responsive promoter	-
CL0G071643012_alt	31.1881	39.3809	40.2403	84.3064	96.8308	119.859	36.9364	100.332	-1.44163	0.000835348	0.0143868	CL0G071643012_alt	003643F_alt	22422	32513	+	5395	-	- && Q40392.1 RecName: Full=TMV resistance protein N && PF00931:NB-ARC domain|PF01582:TIR domain	TIR
CL3G045857012_alt	85.5157	76.6331	123.739	259.404	314.225	203.368	95.2959	258.999	-1.44186	2.39331e-06	8.66332e-05	CL3G045857012_alt	Chr03_alt	6187263	6188823	-	1371	-	- && Q8VWZ7.1 RecName: Full=Geraniol 8-hydroxylase; AltName: Full=Cytochrome P450 76B6; AltName: Full=Geraniol 10-hydroxylase; Short=CrG10H && PF00067:Cytochrome P450	p450
CL7G060685012_alt	34.2063	63.8609	27.1622	79.6742	117.716	143.438	41.7431	113.609	-1.44621	0.00181769	0.0271036	CL7G060685012_alt	Chr07_alt	1128103	1129823	+	816	-	- && - && PF04720:PDDEXK-like family of unknown function	-
CL6G058498012_alt	94.5703	89.4053	107.643	270.522	338.908	189.614	97.2061	266.348	-1.45414	1.1709e-06	4.55819e-05	CL6G058498012_alt	Chr06_alt	11328880	11330127	+	588	-	- && Q39253.3 RecName: Full=Vacuolar cation/proton exchanger 1; AltName: Full=Ca(2+)/H(+) antiporter CAX1; AltName: Full=Ca(2+)/H(+) exchanger 1; AltName: Full=Protein CATION EXCHANGER 1; AltName: Full=Protein RARE COLD INDUCIBLE 4 && PF01699:Sodium/calcium exchanger protein	Na_Ca_ex
CL8G064070012_alt	40.2427	34.0592	21.1262	84.3064	108.223	69.7543	31.8093	87.4278	-1.4592	0.00252338	0.0349685	CL8G064070012_alt	Chr08_alt	4541889	4544162	-	2211	-	- && O65351.1 RecName: Full=Subtilisin-like protease SBT1.7; AltName: Full=Cucumisin-like serine protease; AltName: Full=Subtilase subfamily 1 member 7; Short=AtSBT1.7; AltName: Full=Subtilisin-like serine protease 1; Short=At-SLP1; Flags: Precursor && PF00082:Subtilase family|PF05922:Peptidase inhibitor I9	Peptidase_S8
CL1G037475012_alt	130.789	102.178	135.811	351.122	364.539	299.649	122.926	338.437	-1.46044	3.18183e-09	1.89068e-07	CL1G037475012_alt	Chr01_alt	7879666	7886821	-	1794	-	- && O64989.2 RecName: Full=Cytochrome P450 90B1; AltName: Full=Protein DWARF 4; Short=Dwarf4; AltName: Full=Steroid 22-alpha-hydroxylase && PF00067:Cytochrome P450	p450
CL3G047885012_alt	346.087	186.261	250.496	665.187	677.815	815.437	260.948	719.48	-1.4622	1.63834e-11	1.3065e-09	CL3G047885012_alt	Chr03_alt	24220641	24221551	+	645	-	- && - && -	-
CL2G043108012_alt	85.5157	35.1235	74.4446	188.995	194.611	155.228	65.0279	179.611	-1.46406	9.75682e-05	0.0023427	CL2G043108012_alt	Chr02_alt	34826916	34831559	+	1452	-	- && Q9ZU93.2 RecName: Full=Plant UBX domain-containing protein 2; Short=PUX2; AltName: Full=AtPUB3; AltName: Full=CDC48-interacting UBX-domain protein 2 && PF09409:PUB domain	-
CL2G042494012_alt	530.197	591.778	361.157	1369.28	1292.03	1430.45	494.377	1363.92	-1.46459	9.03181e-19	1.38187e-16	CL2G042494012_alt	Chr02_alt	28281303	28284928	-	1956	-	- && Q9SJ41.1 RecName: Full=Zinc finger CCCH domain-containing protein 18; Short=AtC3H18 && PF00076:RNA recognition motif. (a.k.a. RRM, RBD, or RNP domain)|PF12872:OST-HTH/LOTUS domain	RRM_1
CL0G069456012_alt	93.5642	146.88	73.4385	277.007	324.668	264.28	104.628	288.652	-1.4657	1.03938e-06	4.10695e-05	CL0G069456012_alt	000067F-001-01_alt	78875	80701	-	282	-	- && - && -	-
CL0G071206012_alt	66.4004	80.8905	109.655	254.772	207.901	247.579	85.6486	236.751	-1.46662	1.28889e-06	4.95884e-05	CL0G071206012_alt	002970F_alt	3344	3598	+	255	-	- && - && -	-
CL9G068361012_alt	472.851	408.71	428.559	1126.56	1109.76	1394.1	436.707	1210.14	-1.47001	1.47039e-23	3.07101e-21	CL9G068361012_alt	Chr09_alt	25494400	25498237	-	2367	-	- && - && -	-
CL7G062367012_alt	241.456	249.058	195.165	536.411	693.005	678.876	228.56	636.097	-1.47689	3.03566e-14	3.1701e-12	CL7G062367012_alt	Chr07_alt	16276822	16278785	+	537	-	- && Q9M015.1 RecName: Full=Uncharacterized protein At5g01610 && PF04398:Protein of unknown function, DUF538	-
CL2G039736012_alt	48.2912	14.9009	45.2703	93.5709	107.273	102.175	36.1541	101.006	-1.4797	0.00267488	0.0366054	CL2G039736012_alt	Chr02_alt	188886	190137	-	444	-	- && - && -	-
CL3G047151012_alt	72.4368	59.6035	67.4025	163.981	187.966	205.333	66.481	185.76	-1.48163	3.28228e-06	0.000114862	CL3G047151012_alt	Chr03_alt	20269101	20269619	+	519	-	- && - && -	-
CL3G048162012_alt	1635.86	1976.5	1871.17	5427.11	4984.89	4902.45	1827.84	5104.81	-1.48197	5.70584e-62	4.69234e-59	CL3G048162012_alt	Chr03_alt	25546811	25551923	+	2514	-	- && Q9SCV9.1 RecName: Full=Beta-galactosidase 3; Short=Lactase 3; Flags: Precursor && PF01301:Glycosyl hydrolases family 35|PF02140:Galactose binding lectin domain	-
CL8G065816012_alt	79.4793	47.8957	97.5827	211.229	200.307	218.105	74.9859	209.88	-1.48324	7.96675e-06	0.000258512	CL8G065816012_alt	Chr08_alt	16957407	16959270	+	1713	-	- && - && PF06813:Nodulin-like	-
CL3G045805012_alt	42.2548	22.3513	29.1742	88.9386	80.6923	93.3332	31.2601	87.6547	-1.48596	0.00164732	0.0251023	CL3G045805012_alt	Chr03_alt	5496329	5497175	+	408	-	- && Q940G0.1 RecName: Full=Transmembrane 9 superfamily member 1; AltName: Full=Endomembrane protein 12; AltName: Full=Transmembrane nine protein 1; Short=AtTMN1; Flags: Precursor && PF02990:Endomembrane protein 70	-
CL7G061489012_alt	3271.73	3709.26	3796.67	9646.14	9784.65	10791.3	3592.55	10074	-1.48758	1.39652e-84	1.75004e-81	CL7G061489012_alt	Chr07_alt	8148668	8149581	-	369	-	- && - && -	-
CL9G068746012_alt	47.2851	39.3809	51.3064	138.967	109.172	139.509	45.9908	129.216	-1.48956	9.68679e-05	0.00233014	CL9G068746012_alt	Chr09_alt	30034119	30038779	+	1440	-	- && - && PF12214:Cell cycle regulated microtubule associated protein	-
CL4G049927012_alt	2757.63	2519.31	2380.21	6935.36	7197.75	7466.66	2552.39	7199.92	-1.49607	1.27248e-85	1.67432e-82	CL4G049927012_alt	Chr04_alt	11941674	11945697	+	2010	-	- && - && PF01699:Sodium/calcium exchanger protein	Na_Ca_ex
CL5G052918012_alt	96.5824	31.9305	37.2223	144.525	186.067	137.544	55.2451	156.045	-1.49664	0.000665749	0.0119183	CL5G052918012_alt	Chr05_alt	7250960	7260723	-	2745	-	- && Q5VQ09.1 RecName: Full=Kinesin-like protein KIN-UB; AltName: Full=Protein ARMADILLO REPEAT KINESIN2 && PF00514:Armadillo/beta-catenin-like repeat|PF00225:Kinesin motor domain	Kinesin
CL5G054969012_alt	51.3094	31.9305	95.5707	144.525	237.33	123.789	59.6035	168.548	-1.49828	0.00055949	0.0103687	CL5G054969012_alt	Chr05_alt	32903171	32903953	+	783	-	- && Q9SKB2.1 RecName: Full=Leucine-rich repeat receptor-like serine/threonine/tyrosine-protein kinase SOBIR1; AltName: Full=Protein EVERSHED; AltName: Full=Protein SUPPRESSOR OF BIR1-1; Flags: Precursor && PF00069:Protein kinase domain	Pkinase
CL9G068713012_alt	321.941	398.067	291.742	1047.81	978.75	843.929	337.25	956.829	-1.5053	3.98868e-19	6.28539e-17	CL9G068713012_alt	Chr09_alt	29790934	29791950	-	1017	-	- && Q9FHM9.1 RecName: Full=Protein EXORDIUM-like 3; Flags: Precursor && PF04674:Phosphate-induced protein 1 conserved region	-
CL2G045015012_alt	107.649	42.574	86.5166	201.038	219.293	254.456	78.9133	224.929	-1.50921	1.72211e-05	0.000511501	CL2G045015012_alt	Chr02_alt	47469127	47473344	+	3138	-	- && Q9SHF3.1 RecName: Full=Protein argonaute 2 && PF16486:N-terminal domain of argonaute|PF08699:Argonaute linker 1 domain|PF02170:PAZ domain|PF02171:Piwi domain|PF16488:Argonaute linker 2 domain	Piwi
CL6G057756012_alt	34.2063	36.1879	24.1442	126.923	94.9321	47.1578	31.5128	89.6709	-1.51011	0.00327133	0.0427026	CL6G057756012_alt	Chr06_alt	3955333	3957688	+	2172	-	- && P45730.1 RecName: Full=Phenylalanine ammonia-lyase && PF00221:Aromatic amino acid lyase	-
CL5G054976012_alt	37.2245	46.8314	34.2043	123.217	91.1348	122.807	39.42	112.386	-1.51244	0.000258002	0.005423	CL5G054976012_alt	Chr05_alt	32922106	32923491	+	420	-	- && - && -	-
CL3G047382012_alt	60.364	119.207	66.3965	103.762	100.628	498.104	81.9892	234.165	-1.51427	0.00288713	0.0388037	CL3G047382012_alt	Chr03_alt	21512545	21516072	-	1326	-	- && Q9SFH9.1 RecName: Full=Delta-aminolevulinic acid dehydratase 1, chloroplastic; Short=ALADH1; AltName: Full=Porphobilinogen synthase; Flags: Precursor && PF00490:Delta-aminolevulinic acid dehydratase	-
CL7G062620012_alt	692.174	892.989	711.247	2461.56	2090.41	2009.12	765.47	2187.03	-1.51515	6.91957e-32	2.39599e-29	CL7G062620012_alt	Chr07_alt	17349601	17350744	+	1104	-	- && O04536.1 RecName: Full=Probable galacturonosyltransferase-like 9; AltName: Full=Like glycosyl transferase 8 && PF01501:Glycosyl transferase family 8	Glyco_transf_8
CL2G040172012_alt	82.4975	76.6331	80.4806	227.905	279.1	180.772	79.8704	229.259	-1.52128	4.87958e-07	2.07115e-05	CL2G040172012_alt	Chr02_alt	3360195	3364824	+	1416	-	- && Q9LPS1.1 RecName: Full=Hexokinase-3 && PF00349:Hexokinase|PF03727:Hexokinase	-
CL5G052894012_alt	93.5642	43.6383	104.625	236.243	225.938	237.754	80.6091	233.312	-1.53142	6.68632e-06	0.000219947	CL5G052894012_alt	Chr05_alt	7112726	7113544	+	552	-	- && - && -	-
CL2G044069012_alt	3735.53	3601.76	3491.85	10965.4	9668.84	10724.5	3609.71	10452.9	-1.53395	7.31223e-107	2.1381e-103	CL2G044069012_alt	Chr02_alt	42083945	42089057	+	2271	-	- && Q5XEZ5.1 RecName: Full=Calcium permeable stress-gated cation channel 1; Short=AtCSC1 && PF14703:Cytosolic domain of 10TM putative phosphate transporter|PF13967:Late exocytosis, associated with Golgi transport|PF02714:Calcium-dependent channel, 7TM region, putative phosphate	-
CL7G062447012_alt	247.492	250.122	257.538	647.585	754.71	796.771	251.717	733.022	-1.54183	1.87708e-19	3.0305e-17	CL7G062447012_alt	Chr07_alt	16615883	16618846	+	996	-	- && - && PF12906:RING-variant domain|PF12428:Protein of unknown function (DUF3675)	-
CL1G037970012_alt	174.05	67.054	116.697	302.021	375.931	368.42	119.267	348.791	-1.54665	6.08853e-07	2.54327e-05	CL1G037970012_alt	Chr01_alt	11829360	11833249	-	2718	-	- && O64556.3 RecName: Full=Putative leucine-rich repeat receptor-like serine/threonine-protein kinase At2g19230; Flags: Precursor && PF13855:Leucine rich repeat|PF12819:Carbohydrate-binding protein of the ER|PF07714:Protein tyrosine kinase	Pkinase_Tyr
CL4G049929012_alt	45.273	118.143	156.937	241.802	376.881	318.315	106.784	312.333	-1.54857	2.09844e-05	0.000604187	CL4G049929012_alt	Chr04_alt	11945725	11952384	+	639	-	- && Q8I7P9.1 RecName: Full=Retrovirus-related Pol polyprotein from transposon opus; Includes: RecName: Full=Protease; Includes: RecName: Full=Reverse transcriptase; Includes: RecName: Full=Endonuclease && -	-
CL2G042954012_alt	223.347	272.473	184.099	607.747	633.197	761.402	226.64	667.449	-1.5589	5.46228e-15	6.22274e-13	CL2G042954012_alt	Chr02_alt	33589135	33595977	-	2745	-	- && C0LGE0.1 RecName: Full=Probable LRR receptor-like serine/threonine-protein kinase At1g07650; Flags: Precursor && PF11721:Di-glucose binding within endoplasmic reticulum|PF13855:Leucine rich repeat|PF07714:Protein tyrosine kinase	Pkinase_Tyr
CL2G044884012_alt	399.409	313.983	294.76	969.987	1011.03	993.262	336.051	991.425	-1.56053	1.1171e-22	2.19384e-20	CL2G044884012_alt	Chr02_alt	46565564	46568001	+	792	-	- && O48916.1 RecName: Full=Dihydroceramide fatty acyl 2-hydroxylase FAH1; AltName: Full=Fatty acid 2-hydroxylase 1; Short=AtFAH1 && -	-
CL8G065930012_alt	41.2487	84.0836	26.1562	183.436	154.739	111.017	50.4962	149.731	-1.57088	0.00045189	0.00873124	CL8G065930012_alt	Chr08_alt	17902670	17906390	+	1464	-	- && Q9FNI7.1 RecName: Full=Glucomannan 4-beta-mannosyltransferase 2; AltName: Full=Cellulose synthase-like protein A2; Short=AtCslA2; AltName: Full=Glucomannan synthase; AltName: Full=Mannan synthase 2 && PF13641:Glycosyltransferase like family 2	-
CL2G042552012_alt	1331.03	1508.18	1324.91	3766.92	4700.09	3908.2	1388.04	4125.07	-1.57159	1.16196e-52	7.84054e-50	CL2G042552012_alt	Chr02_alt	28769997	28774267	-	237	-	- && - && -	-
CL5G056539012_alt	47.2851	77.6975	67.4025	190.848	140.5	240.701	64.1284	190.683	-1.57284	9.07393e-06	0.000289091	CL5G056539012_alt	Chr05_alt	43403662	43404207	-	546	-	- && - && PF14009:Domain of unknown function (DUF4228)	-
CL5G056286012_alt	53.3215	20.2226	55.3304	133.408	100.628	150.316	42.9582	128.117	-1.5741	0.000467387	0.00897793	CL5G056286012_alt	Chr05_alt	42148219	42155566	-	1482	-	- && Q8LFS6.1 RecName: Full=RNA-binding protein BRN1; AltName: Full=Protein BRUNO-LIKE 1; Short=AtBRN1; AltName: Full=Protein RNA-BINDING PROTEIN-DEFENSE RELATED 1; Short=AtRBP-DR1 && PF00076:RNA recognition motif. (a.k.a. RRM, RBD, or RNP domain)	RRM_1
CL0G072017012_alt	73.4429	59.6035	39.2343	200.112	198.408	114.947	57.4269	171.156	-1.57609	4.14998e-05	0.00110314	CL0G072017012_alt	005035F_alt	7600	10134	+	1947	-	- && Q8GZ17.2 RecName: Full=COBRA-like protein 7; Flags: Precursor && PF04833:COBRA-like protein	-
CL7G060854012_alt	5933.78	8851.13	8830.73	21896.5	25365.9	23217.4	7871.88	23493.2	-1.57748	4.80166e-17	6.41424e-15	CL7G060854012_alt	Chr07_alt	3160179	3160771	-	387	-	- && P19873.1 RecName: Full=Inhibitor of trypsin and hageman factor; AltName: Full=CMTI-V && PF00280:Potato inhibitor I family	-
CL0G071676012_alt	13.0789	29.8018	31.1862	84.3064	80.6923	55.9999	24.689	73.6662	-1.57854	0.00368389	0.0463631	CL0G071676012_alt	003770F_alt	10537	11520	+	984	-	- && Q9FL16.1 RecName: Full=Peroxidase 63; Short=Atperox P63; AltName: Full=ATP26a; Flags: Precursor && PF00141:Peroxidase	-
CL5G056998012_alt	416.512	453.413	516.082	1571.25	1384.11	1183.86	462.002	1379.74	-1.57854	1.87403e-26	4.74202e-24	CL5G056998012_alt	Chr05_alt	45767824	45770262	+	1479	-	- && Q3EDL4.2 RecName: Full=Probable serine/threonine-protein kinase At1g01540 && PF07714:Protein tyrosine kinase	Pkinase_Tyr
CL0G070160012_alt	26.1577	36.1879	20.1201	93.5709	73.0977	79.5788	27.4886	82.0825	-1.58013	0.00126295	0.0203277	CL0G070160012_alt	001542F_alt	52230	53249	-	1020	-	- && P93295.1 RecName: Full=Uncharacterized mitochondrial protein AtMg00310; AltName: Full=ORF154 && PF00078:Reverse transcriptase (RNA-dependent DNA polymerase)	RVT_1
CL2G043213012_alt	73.4429	48.9601	79.4746	208.45	196.51	200.421	67.2925	201.793	-1.58298	8.57262e-07	3.4495e-05	CL2G043213012_alt	Chr02_alt	36545180	36548648	-	2844	-	- && Q8VZG8.3 RecName: Full=MDIS1-interacting receptor like kinase 2; Short=AtMIK2; AltName: Full=Probable LRR receptor-like serine/threonine-protein kinase At4g08850; Flags: Precursor && PF00069:Protein kinase domain|PF13855:Leucine rich repeat	Pkinase
CL4G051141012_alt	169.019	191.583	238.424	588.292	582.883	624.841	199.675	598.672	-1.58386	6.69282e-16	8.00583e-14	CL4G051141012_alt	Chr04_alt	23845323	23845606	-	204	-	- && - && -	-
CL6G058538012_alt	813.908	919.598	822.914	2543.09	2422.67	2767.57	852.14	2577.78	-1.59721	1.23661e-52	8.13567e-50	CL6G058538012_alt	Chr06_alt	11651223	11652395	+	1173	-	- && - && -	-
CL3G047527012_alt	50.3033	12.7722	32.1922	67.6304	84.4896	137.544	31.7559	96.5546	-1.60147	0.00327376	0.0427131	CL3G047527012_alt	Chr03_alt	22393950	22397269	-	1302	-	- && Q9FH05.1 RecName: Full=Serine carboxypeptidase-like 42; Flags: Precursor && PF00450:Serine carboxypeptidase	Peptidase_S10
CL3G046237012_alt	1728.42	1552.89	1102.58	4565.52	3893.17	4874.94	1461.3	4444.54	-1.60486	1.13791e-33	4.33988e-31	CL3G046237012_alt	Chr03_alt	12036744	12040323	+	1833	-	- && Q9C6S7.1 RecName: Full=Probable methyltransferase PMT20 && PF03141:Putative S-adenosyl-L-methionine-dependent methyltransferase	-
CL9G066645012_alt	32.1941	15.9652	61.3665	147.305	90.1855	96.2806	36.5086	111.257	-1.60569	0.00161516	0.0246976	CL9G066645012_alt	Chr09_alt	3048494	3051213	-	1011	-	- && Q9ZT66.1 RecName: Full=Endo-1,3;1,4-beta-D-glucanase; Flags: Precursor && PF01738:Dienelactone hydrolase family	-
CL6G059736012_alt	42.2548	44.7027	50.3004	146.378	130.057	141.473	45.7526	139.303	-1.60619	1.12089e-05	0.000347862	CL6G059736012_alt	Chr06_alt	19683172	19683566	-	360	-	- && - && -	-
CL0G071371012_alt	23.1395	72.3757	66.3965	183.436	173.726	136.561	53.9706	164.574	-1.61	0.000137888	0.00317746	CL0G071371012_alt	003237F_alt	19213	19637	+	231	-	- && - && -	-
CL1G039350012_alt	101.613	219.256	165.991	504.912	544.91	436.21	162.287	495.344	-1.61116	6.1197e-10	4.03624e-08	CL1G039350012_alt	Chr01_alt	26911147	26911434	-	288	-	- && - && -	-
CL2G040389012_alt	235.42	239.479	221.322	826.388	717.687	583.578	232.073	709.218	-1.61206	9.61324e-18	1.33148e-15	CL2G040389012_alt	Chr02_alt	4780038	4781087	-	1050	-	- && Q9LHD2.1 RecName: Full=Probable galacturonosyltransferase-like 10; AltName: Full=Galactinol synthase 8; Short=AtGolS8; Short=GolS-8 && PF01501:Glycosyl transferase family 8	Glyco_transf_8
CL5G056971012_alt	37.2245	13.8365	22.1322	76.8949	71.1991	76.6315	24.3977	74.9085	-1.61616	0.00262472	0.0360314	CL5G056971012_alt	Chr05_alt	45599994	45601418	-	870	-	- && P46547.3 RecName: Full=Proline iminopeptidase; Short=PIP; AltName: Full=Prolyl aminopeptidase; Short=PAP && PF00561:alpha/beta hydrolase fold	Abhydrolase_1
CL2G040030012_alt	41.2487	32.9948	10.0601	88.9386	65.5032	104.14	28.1012	86.194	-1.61753	0.00357844	0.0454709	CL2G040030012_alt	Chr02_alt	2296316	2296771	+	456	-	- && - && PF03140:Plant protein of unknown function	-
CL3G045763012_alt	45.273	90.4697	36.2163	188.995	127.209	211.228	57.3196	175.81	-1.61905	6.86895e-05	0.00173145	CL3G045763012_alt	Chr03_alt	4596761	4597113	-	270	-	- && - && -	-
CL6G059667012_alt	182.098	141.558	157.943	527.147	420.549	532.49	160.533	493.395	-1.61926	5.13005e-14	5.23265e-12	CL6G059667012_alt	Chr06_alt	19297662	19298123	+	462	-	- && P25070.2 RecName: Full=Calcium-binding protein CML24; AltName: Full=Calmodulin-like protein 24; AltName: Full=Touch-induced calmodulin-related protein 2 && PF13499:EF-hand domain pair	-
CL7G062120012_alt	53.3215	48.9601	76.4566	165.834	179.422	206.315	59.5794	183.857	-1.62455	1.69825e-06	6.31232e-05	CL7G062120012_alt	Chr07_alt	15166130	15168528	-	1284	-	- && C1DKY7.1 RecName: Full=Siroheme synthase; Includes: RecName: Full=Uroporphyrinogen-III C-methyltransferase; Short=Urogen III methylase; AltName: Full=SUMT; AltName: Full=Uroporphyrinogen III methylase; Short=UROM; Includes: RecName: Full=Precorrin-2 dehydrogenase; Includes: RecName: Full=Sirohydrochlorin ferrochelatase && PF00590:Tetrapyrrole (Corrin/Porphyrin) Methylases	-
CL3G046563012_alt	182.098	138.365	191.141	479.898	521.177	589.473	170.535	530.183	-1.63534	1.0002e-14	1.09672e-12	CL3G046563012_alt	Chr03_alt	15410213	15411073	-	693	-	- && - && -	-
CL5G052922012_alt	12.0728	51.0888	20.1201	84.3064	82.591	91.3683	27.7606	86.0886	-1.63627	0.00347165	0.0445421	CL5G052922012_alt	Chr05_alt	7302889	7305632	+	2655	-	- && C0LGE4.1 RecName: Full=Probable LRR receptor-like serine/threonine-protein kinase At1g12460; Flags: Precursor && PF08263:Leucine rich repeat N-terminal domain|PF13855:Leucine rich repeat|PF00069:Protein kinase domain	Pkinase
CL5G056659012_alt	134.813	137.301	202.208	478.972	493.647	533.473	158.107	502.031	-1.66618	8.97813e-14	8.75069e-12	CL5G056659012_alt	Chr05_alt	43997250	44000118	-	1599	-	- && - && -	-
CL3G047148012_alt	53.3215	48.9601	32.1922	174.172	137.652	117.895	44.8246	143.239	-1.67691	1.82066e-05	0.000536535	CL3G047148012_alt	Chr03_alt	20246350	20252493	+	1179	-	- && Q7SYK1.1 RecName: Full=Queuine tRNA-ribosyltransferase catalytic subunit 1; AltName: Full=Guanine insertion enzyme; AltName: Full=tRNA-guanine transglycosylase && PF01702:Queuine tRNA-ribosyltransferase	TGT
CL9G068379012_alt	18.1092	21.287	26.1562	90.7915	60.7566	58.9473	21.8508	70.1651	-1.68336	0.00159616	0.0244639	CL9G068379012_alt	Chr09_alt	25616787	25619871	+	1929	-	- && Q9ZU46.1 RecName: Full=Receptor protein kinase-like protein ZAR1; AltName: Full=Protein ZYGOTIC ARREST 1; Flags: Precursor && PF08263:Leucine rich repeat N-terminal domain|PF07714:Protein tyrosine kinase	Pkinase_Tyr
CL7G061527012_alt	536.234	476.828	228.364	1369.28	1343.29	1284.07	413.809	1332.21	-1.6871	9.93059e-15	1.09345e-12	CL7G061527012_alt	Chr07_alt	8377353	8383623	+	1782	-	- && P20144.1 RecName: Full=Wound-induced protein 1 && PF07107:Wound-induced protein WI12|PF04749:PLAC8 family|PF11204:Protein of unknown function (DUF2985)	-
CL9G068091012_alt	25.1517	28.7374	12.0721	53.7338	70.2498	88.4209	21.9871	70.8015	-1.6883	0.00249229	0.0346472	CL9G068091012_alt	Chr09_alt	21879284	21880673	-	282	-	- && - && -	-
CL5G054247012_alt	22.1335	9.57914	28.1682	59.2924	63.6045	70.7367	19.9603	64.5446	-1.69023	0.00365295	0.0461503	CL5G054247012_alt	Chr05_alt	24519786	24525491	+	3003	-	- && - && PF13855:Leucine rich repeat	-
CL9G067604012_alt	304.838	263.959	261.562	971.84	863.882	848.841	276.786	894.854	-1.69276	2.50835e-26	6.28664e-24	CL9G067604012_alt	Chr09_alt	13469797	13473312	+	2766	-	- && Q9LK43.1 RecName: Full=Receptor-like kinase TMK4; AltName: Full=BAK1-associating receptor-like kinase 1; AltName: Full=Leucine-rich repeat receptor-like kinases TMK4; AltName: Full=Transmembrane kinase 4; Flags: Precursor && PF07714:Protein tyrosine kinase|PF13855:Leucine rich repeat	Pkinase_Tyr
CL2G042243012_alt	175.056	177.746	222.328	607.747	696.802	562.947	191.71	622.499	-1.69886	3.6733e-18	5.40036e-16	CL2G042243012_alt	Chr02_alt	25749408	25749755	+	348	-	- && Q9LSQ6.1 RecName: Full=Calcium-binding protein PBP1; AltName: Full=KIC-related protein 2; AltName: Full=PINOID-binding protein 1 && PF13833:EF-hand domain pair	-
CL3G046515012_alt	118.716	83.0192	98.5887	373.357	280.05	324.21	100.108	325.872	-1.70198	1.30883e-10	9.56758e-09	CL3G046515012_alt	Chr03_alt	14994042	14995205	+	1164	-	- && Q8GX29.1 RecName: Full=F-box/kelch-repeat protein SKIP25; AltName: Full=SKP1-interacting partner 25 && -	-
CL4G049928012_alt	8.04854	36.1879	57.3424	99.1295	120.564	112	33.8596	110.564	-1.70743	0.00206851	0.0302753	CL4G049928012_alt	Chr04_alt	11943810	11944103	-	294	-	- && - && -	-
CL5G051797012_alt	94.5703	50.0244	32.1922	226.979	211.699	146.386	58.929	195.021	-1.72627	1.90794e-05	0.000557262	CL5G051797012_alt	Chr05_alt	476378	483116	-	2046	-	- && Q55DY8.1 RecName: Full=Mitoferrin; AltName: Full=Mitochondrial substrate carrier family protein F && PF00153:Mitochondrial carrier protein	Mito_carr
CL4G049421012_alt	33.2002	43.6383	23.1382	139.893	113.919	78.5964	33.3256	110.803	-1.73539	0.000145391	0.00331552	CL4G049421012_alt	Chr04_alt	5767632	5768582	+	699	-	- && Q9LTF7.1 RecName: Full=Transcription factor MYB82; AltName: Full=Myb-related protein 82; Short=AtMYB82 && PF00249:Myb-like DNA-binding domain	Myb_DNA-binding
CL6G058921012_alt	16.0971	20.2226	19.1141	59.2924	89.2362	36.3508	18.4779	61.6265	-1.73869	0.00344785	0.0442603	CL6G058921012_alt	Chr06_alt	15115683	15117434	+	1752	-	- && Q9SRK7.1 RecName: Full=Adenine/guanine permease AZG1; AltName: Full=AzgA-homolog protein; AltName: Full=Protein AZAGUANINE RESISTANT 1; Short=AtAzg1 && PF00860:Permease family	-
CL4G049672012_alt	20.1213	102.178	135.811	327.961	300.935	233.824	86.0366	287.573	-1.74144	8.42136e-05	0.00207312	CL4G049672012_alt	Chr04_alt	8150671	8152734	+	378	-	- && - && -	-
CL9G066323012_alt	212.28	143.687	151.907	602.189	618.957	484.35	169.291	568.499	-1.74713	1.48285e-15	1.73434e-13	CL9G066323012_alt	Chr09_alt	1253789	1256471	+	2094	-	- && Q8GZ17.2 RecName: Full=COBRA-like protein 7; Flags: Precursor && PF04833:COBRA-like protein	-
CL6G059099012_alt	228.377	295.889	246.472	874.563	789.835	927.437	256.913	863.945	-1.75035	5.08174e-25	1.21574e-22	CL6G059099012_alt	Chr06_alt	16076729	16078457	-	1506	-	- && F8WKW1.1 RecName: Full=7-deoxyloganetin glucosyltransferase; AltName: Full=Genipin glucosyltransferase; AltName: Full=UDP-glucose glucosyltransferase 2; Short=GjUGT2; AltName: Full=UDP-glycosyltransferase 85A24 && PF00201:UDP-glucoronosyl and UDP-glucosyl transferase	UDPGT
CL1G039495012_alt	79.4793	48.9601	5.03004	140.82	165.182	143.438	44.4898	149.813	-1.75187	0.00257266	0.0354595	CL1G039495012_alt	Chr01_alt	28541918	28547986	+	486	-	- && - && -	-
CL2G043664012_alt	32.1941	79.8262	88.5287	209.376	253.469	216.14	66.8497	226.328	-1.76021	1.64644e-06	6.14579e-05	CL2G043664012_alt	Chr02_alt	39358563	39361472	+	2910	-	- && Q7XA42.2 RecName: Full=Putative disease resistance protein RGA1; AltName: Full=RGA3-blb && PF00931:NB-ARC domain	NB-ARC
CL7G060852012_alt	192.159	210.741	221.322	619.791	902.805	601.262	208.074	707.953	-1.76666	7.53558e-18	1.06046e-15	CL7G060852012_alt	Chr07_alt	3044672	3045798	-	642	-	- && P32765.1 RecName: Full=21 kDa seed protein; Flags: Precursor && PF00197:Trypsin and protease inhibitor	-
CL2G040344012_alt	1455.78	1500.73	1354.09	4747.1	4736.16	5193.26	1436.87	4892.17	-1.76766	8.15495e-100	1.65081e-96	CL2G040344012_alt	Chr02_alt	4493144	4494039	-	825	-	- && - && PF03168:Late embryogenesis abundant protein	-
CL6G059150012_alt	930.612	1007.94	868.184	3388.01	3015.99	3153.68	935.578	3185.89	-1.76812	8.75635e-72	8.22972e-69	CL6G059150012_alt	Chr06_alt	16349232	16350043	+	762	-	- && - && -	-
CL2G045255012_alt	182.098	222.449	147.883	596.63	667.373	617.964	184.143	627.322	-1.76937	1.6142e-18	2.42738e-16	CL2G045255012_alt	Chr02_alt	49001377	49003179	+	1803	-	- && - && PF08263:Leucine rich repeat N-terminal domain|PF13855:Leucine rich repeat	LRRNT_2
CL7G063250012_alt	24.1456	14.9009	47.2824	87.0858	128.158	80.5613	28.7763	98.6018	-1.77456	0.000620644	0.0112718	CL7G063250012_alt	Chr07_alt	20642328	20643119	-	363	-	- && - && -	-
CL5G053392012_alt	48.2912	26.6087	49.2944	161.201	130.057	135.579	41.3981	142.279	-1.77928	7.53387e-06	0.000245677	CL5G053392012_alt	Chr05_alt	10948859	10949065	+	207	-	- && - && -	-
CL5G054270012_alt	124.752	135.172	74.4446	349.269	332.262	476.49	111.456	386.007	-1.79281	1.3238e-10	9.62498e-09	CL5G054270012_alt	Chr05_alt	25066495	25071124	+	354	-	- && P80691.1 RecName: Full=Latex serine proteinase inhibitor && PF00197:Trypsin and protease inhibitor	-
CL7G062294012_alt	56.3397	41.5096	46.2763	147.305	167.081	185.684	48.0419	166.69	-1.79375	3.2269e-07	1.42054e-05	CL7G062294012_alt	Chr07_alt	15888885	15891938	-	2535	-	- && Q9LM76.1 RecName: Full=U-box domain-containing protein 44; AltName: Full=Plant U-box protein 44; AltName: Full=Protein SENESCENCE-ASSOCIATED E3 UBIQUITIN LIGASE 1 && -	-
CL2G043816012_alt	13.0789	26.6087	23.1382	38.9107	74.0471	106.105	20.9419	73.0209	-1.80254	0.00203694	0.0299129	CL2G043816012_alt	Chr02_alt	40626565	40631067	+	3753	-	- && O81825.1 RecName: Full=Probable disease resistance protein At4g27220 && PF00931:NB-ARC domain	NB-ARC
CL9G068860012_alt	199.201	170.296	124.745	663.334	562.948	504.982	164.747	577.088	-1.80887	4.81134e-16	5.9166e-14	CL9G068860012_alt	Chr09_alt	30826136	30831145	+	2355	-	- && Q0WV12.1 RecName: Full=Homeobox-leucine zipper protein ANTHOCYANINLESS 2; AltName: Full=HD-ZIP protein ANL2; AltName: Full=Homeodomain protein AHDP; AltName: Full=Homeodomain transcription factor ANL2 && PF01852:START domain|PF00046:Homeobox domain	START
CL0G071207012_alt	51.3094	88.341	61.3665	314.991	195.56	193.544	67.0056	234.698	-1.81029	1.19894e-07	5.73661e-06	CL0G071207012_alt	002970F_alt	3635	7336	-	1128	-	- && Q9FX08.1 RecName: Full=Probable protein phosphatase 2C 12; Short=AtPP2C12 && PF00481:Protein phosphatase 2C	PP2C
CL0G069751012_alt	57.3458	48.9601	55.3304	215.862	134.804	218.105	53.8788	189.59	-1.81454	1.9095e-07	8.70891e-06	CL0G069751012_alt	000836F_alt	42989	44170	+	1182	-	- && Q9SBQ7.1 RecName: Full=S-adenosylmethionine synthase 3; Short=AdoMet synthase 3; AltName: Full=Methionine adenosyltransferase 3; Short=MAT 3 && PF02772:S-adenosylmethionine synthetase, central domain|PF02773:S-adenosylmethionine synthetase, C-terminal domain|PF00438:S-adenosylmethionine synthetase, N-terminal domain	-
CL2G039910012_alt	23.1395	69.1827	38.2283	177.877	145.246	136.561	43.5168	153.228	-1.81891	2.24346e-05	0.000636195	CL2G039910012_alt	Chr02_alt	1304061	1306242	-	1305	-	- && Q8GZC3.1 RecName: Full=Delta(12)-fatty-acid desaturase FAD2 && PF11960:Domain of unknown function (DUF3474)|PF00487:Fatty acid desaturase	-
CL8G064401012_alt	2337.09	2157.44	2164.93	8133.25	7658.17	7822.3	2219.82	7871.24	-1.82607	5.99652e-150	7.89022e-146	CL8G064401012_alt	Chr08_alt	6512247	6515065	-	1650	-	- && - && PF06813:Nodulin-like	-
CL2G042918012_alt	15.091	10.6435	29.1742	57.4395	61.7059	76.6315	18.3029	65.259	-1.83147	0.00187669	0.0278394	CL2G042918012_alt	Chr02_alt	33434899	33435335	+	354	-	- && - && -	-
CL3G047808012_alt	16.0971	27.6731	30.1802	56.5131	89.2362	117.895	24.6501	87.8813	-1.83403	0.00041944	0.0082189	CL3G047808012_alt	Chr03_alt	23884850	23886415	+	1566	-	- && P54768.1 RecName: Full=Tyrosine/DOPA decarboxylase 1; Includes: RecName: Full=DOPA decarboxylase; Short=DDC; Includes: RecName: Full=Tyrosine decarboxylase [Papaver somniferum] && PF00282:Pyridoxal-dependent decarboxylase conserved domain	-
CL1G038992012_alt	274.656	369.329	287.718	1091.35	1079.38	1158.31	310.568	1109.68	-1.83802	6.59797e-32	2.3151e-29	CL1G038992012_alt	Chr01_alt	22142671	22143651	-	981	-	- && - && -	-
CL5G053005012_alt	207.25	167.103	231.382	582.733	730.028	854.736	201.911	722.499	-1.83829	3.00453e-19	4.76308e-17	CL5G053005012_alt	Chr05_alt	7917262	7918399	-	861	-	- && Q0WUQ1.1 RecName: Full=BAG family molecular chaperone regulator 1; AltName: Full=Bcl-2-associated athanogene 1 && PF00240:Ubiquitin family|PF02179:BAG domain	ubiquitin
CL8G065913012_alt	1289.78	1333.63	1217.27	4895.33	3958.67	4977.12	1280.23	4610.37	-1.84859	1.14256e-75	1.11362e-72	CL8G065913012_alt	Chr08_alt	17806172	17808954	+	1173	-	- && Q9SGE0.1 RecName: Full=UDP-D-apiose/UDP-D-xylose synthase 2 && PF01370:NAD dependent epimerase/dehydratase family	Epimerase
CL4G051255012_alt	21.1274	29.8018	13.0781	72.2626	69.3005	89.4034	21.3358	76.9888	-1.85349	0.000501476	0.0094828	CL4G051255012_alt	Chr04_alt	25320796	25325138	-	2814	-	- && Q9C5V5.2 RecName: Full=Glutamate receptor 2.8; AltName: Full=Ligand-gated ion channel 2.8; Flags: Precursor && PF00497:Bacterial extracellular solute-binding proteins, family 3|PF01094:Receptor family ligand binding region|PF00060:Ligand-gated ion channel	ANF_receptor
CL6G057643012_alt	14.0849	17.0296	9.05407	38.9107	55.0606	52.0701	13.3895	48.6805	-1.86371	0.00390747	0.04855	CL6G057643012_alt	Chr06_alt	1877827	1879772	-	507	-	- && - && -	-
CL0G071420012_alt	73.4429	68.1183	22.1322	222.347	185.118	188.631	54.5645	198.699	-1.86566	4.38345e-06	0.000149037	CL0G071420012_alt	003259F_alt	30855	34621	-	1290	-	- && Q9FX08.1 RecName: Full=Probable protein phosphatase 2C 12; Short=AtPP2C12 && PF00481:Protein phosphatase 2C	PP2C
CL7G062119012_alt	176.062	109.628	185.105	612.38	589.529	516.771	156.932	572.893	-1.86689	2.01466e-16	2.56124e-14	CL7G062119012_alt	Chr07_alt	15161748	15164537	+	1689	-	- && Q8W486.1 RecName: Full=Uncharacterized protein At1g04910 && PF10250:GDP-fucose protein O-fucosyltransferase	-
CL5G053287012_alt	9.0546	24.48	49.2944	109.32	122.462	70.7367	27.6097	100.84	-1.86861	0.000954448	0.0159355	CL5G053287012_alt	Chr05_alt	9756976	9757581	+	606	-	- && P93835.2 RecName: Full=Dehydration-responsive element-binding protein 1B; Short=Protein DREB1B; AltName: Full=C-repeat/dehydration-responsive element-binding factor 1; Short=C-repeat-binding factor 1; Short=CRT/DRE-binding factor 1 && PF00847:AP2 domain	AP2
CL7G060726012_alt	27.1638	32.9948	7.04205	96.3502	87.3376	61.8946	22.4002	81.8608	-1.87222	0.00136115	0.0214878	CL7G060726012_alt	Chr07_alt	2018805	2019812	-	951	-	- && Q8L5A7.1 RecName: Full=Cytosolic sulfotransferase 15; Short=AtSOT15; AltName: Full=Sulfotransferase 2a; Short=AtST2a && PF00685:Sulfotransferase domain	Sulfotransfer_1
CL6G058272012_alt	32.1941	17.0296	7.04205	79.6742	53.162	73.6841	18.7553	68.8401	-1.87553	0.00243675	0.0342367	CL6G058272012_alt	Chr06_alt	9667584	9669476	-	1785	-	- && P04146.3 RecName: Full=Copia protein; AltName: Full=Gag-int-pol protein; Contains: RecName: Full=Copia VLP protein; Contains: RecName: Full=Copia protease && PF07727:Reverse transcriptase (RNA-dependent DNA polymerase)	RVT_2
CL3G046262012_alt	12.0728	27.6731	8.04806	49.1015	67.4018	59.9297	15.9313	58.811	-1.88818	0.00308005	0.0407925	CL3G046262012_alt	Chr03_alt	12328695	12328988	-	294	-	- && - && -	-
CL4G051177012_alt	38.2305	44.7027	57.3424	166.76	137.652	215.158	46.7585	173.19	-1.88852	2.54466e-07	1.135e-05	CL4G051177012_alt	Chr04_alt	24137840	24142813	-	1848	-	- && Q8LPT3.1 RecName: Full=Membrane protein of ER body-like protein && -	-
CL9G068128012_alt	248.499	152.202	271.622	869.931	731.927	892.069	224.107	831.309	-1.88997	1.68498e-19	2.73716e-17	CL9G068128012_alt	Chr09_alt	22147860	22152001	+	1992	-	- && Q9LV48.1 RecName: Full=Proline-rich receptor-like protein kinase PERK1; AltName: Full=Proline-rich extensin-like receptor kinase 1; Short=AtPERK1 && PF07714:Protein tyrosine kinase	Pkinase_Tyr
CL6G058405012_alt	34.2063	25.5444	17.1021	107.468	57.9086	121.824	25.6176	95.7335	-1.9017	0.000195123	0.00425775	CL6G058405012_alt	Chr06_alt	10586205	10588695	-	1401	-	- && - && -	-
CL7G062579012_alt	10.0607	55.3462	14.0841	127.849	113.919	55.9999	26.497	99.2559	-1.9097	0.00198384	0.0291984	CL7G062579012_alt	Chr07_alt	17162481	17164212	+	831	-	- && Q0JXE7.1 RecName: Full=Transcription factor BPE; AltName: Full=Basic helix-loop-helix protein 31; Short=AtbHLH31; Short=bHLH 31; AltName: Full=Protein BIG PETAL; AltName: Full=Transcription factor EN 88; AltName: Full=bHLH transcription factor bHLH031 && PF00010:Helix-loop-helix DNA-binding domain	HLH
CL5G053015012_alt	27.1638	6.38609	23.1382	67.6304	82.591	63.8596	18.896	71.3603	-1.91362	0.00142493	0.022347	CL5G053015012_alt	Chr05_alt	7984057	7986090	+	552	-	- && - && PF06728:GPI transamidase subunit PIG-U	-
CL7G061458012_alt	16.0971	23.4157	9.05407	54.6602	80.6923	48.1403	16.1889	61.1643	-1.92046	0.00169433	0.0256548	CL7G061458012_alt	Chr07_alt	7902973	7903326	-	354	-	- && - && -	-
CL6G058735012_alt	305.844	305.468	335	1106.17	1173.36	1322.38	315.438	1200.64	-1.92805	1.06789e-40	5.3024e-38	CL6G058735012_alt	Chr06_alt	13777334	13779952	-	1836	-	- && Q9SRT2.1 RecName: Full=Transcription factor bHLH62; AltName: Full=Basic helix-loop-helix protein 62; Short=AtbHLH62; Short=bHLH 62; AltName: Full=Transcription factor EN 85; AltName: Full=bHLH transcription factor bHLH062 && PF00010:Helix-loop-helix DNA-binding domain	HLH
CL0G070743012_alt	4.02427	19.1583	28.1682	48.1751	61.7059	87.4385	17.1169	65.7731	-1.94222	0.0036981	0.0464309	CL0G070743012_alt	002367F_alt	24370	25431	-	846	-	- && Q9STG6.1 RecName: Full=Deoxyuridine 5'-triphosphate nucleotidohydrolase; Short=dUTPase; AltName: Full=dUTP pyrophosphatase; AltName: Full=dUTP-pyrophosphatase-like 1; Short=AtDUT1 && PF00692:dUTPase	-
CL1G038493012_alt	377.275	325.691	438.619	1439.69	1430.63	1534.59	380.528	1468.31	-1.94733	1.18368e-43	6.22993e-41	CL1G038493012_alt	Chr01_alt	16503684	16506593	-	1035	-	- && Q9ZSA7.1 RecName: Full=Protein DMR6-LIKE OXYGENASE 2; AltName: Full=2-oxoglutarate (2OG)-Fe(II) oxygenase-like protein DLO2; AltName: Full=Salicylate 3-hydroxylase DLO2; Short=S3H DLO2; Short=SA 3-hydroxylase DLO2; Short=Salicylic acid 3-hydroxylase DLO2 && PF03171:2OG-Fe(II) oxygenase superfamily|PF14226:non-haem dioxygenase in morphine synthesis N-terminal	2OG-FeII_Oxy
CL2G039774012_alt	796.805	845.093	896.353	3016.5	3476.41	3355.08	846.084	3282.67	-1.95593	2.90561e-86	4.02442e-83	CL2G039774012_alt	Chr02_alt	391836	392258	-	357	-	- && - && -	-
CL7G063311012_alt	246.486	310.79	212.268	1164.54	936.031	904.841	256.515	1001.8	-1.96655	2.17533e-27	5.84142e-25	CL7G063311012_alt	Chr07_alt	21146957	21147985	-	1029	-	- && Q0V7R1.1 RecName: Full=Probable galacturonosyltransferase-like 3 && PF01501:Glycosyl transferase family 8	Glyco_transf_8
CL9G066144012_alt	532.209	485.343	483.89	1890.87	2026.8	1984.56	500.481	1967.41	-1.97471	1.59972e-68	1.40327e-65	CL9G066144012_alt	Chr09_alt	250078	251259	-	1182	-	- && Q84MM2.1 RecName: Full=S-adenosylmethionine synthase; Short=AdoMet synthase; AltName: Full=Methionine adenosyltransferase; Short=MAT && PF02772:S-adenosylmethionine synthetase, central domain|PF02773:S-adenosylmethionine synthetase, C-terminal domain|PF00438:S-adenosylmethionine synthetase, N-terminal domain	-
CL7G060975012_alt	42.2548	48.9601	5.03004	121.364	129.108	128.702	32.0816	126.391	-1.97994	0.000471068	0.00901778	CL7G060975012_alt	Chr07_alt	4506307	4509724	-	3042	-	- && C0LGP4.1 RecName: Full=Probable LRR receptor-like serine/threonine-protein kinase At3g47570; Flags: Precursor && PF08263:Leucine rich repeat N-terminal domain|PF00069:Protein kinase domain|PF13855:Leucine rich repeat	Pkinase
CL5G052179012_alt	19.1153	5.32175	42.2523	85.2329	56.01	122.807	22.2298	88.0166	-1.98191	0.00181311	0.0270639	CL5G052179012_alt	Chr05_alt	2713537	2715826	+	1881	-	- && Q9LV10.1 RecName: Full=Protein NRT1/ PTR FAMILY 2.11; Short=AtNPF2.11; AltName: Full=Nitrate transporter 1.10; AltName: Full=Protein GLUCOSINOLATE TRANSPORTER-2 && PF00854:POT family	-
CL5G054007012_alt	20.1213	71.3114	24.1442	192.7	157.587	108.07	38.5256	152.786	-1.99137	4.14624e-05	0.00110314	CL5G054007012_alt	Chr05_alt	19364072	19365667	+	1596	-	- && Q9SZE2.1 RecName: Full=Protein DETOXIFICATION 51; Short=AtDTX51; AltName: Full=Multidrug and toxic compound extrusion protein 51; Short=MATE protein 51; AltName: Full=Protein ABNORMAL SHOOT 3; AltName: Full=Protein ACTIVATED DISEASE SUSCEPTIBILITY 1; Short=Protein ADS1; AltName: Full=Protein ALTERED DEVELOPMENT PROGRAM 1; Short=Protein ADP1; AltName: Full=Protein NOVEL ION CARRIER 4; Short=P…	MatE
CL3G047150012_alt	58.3519	101.113	73.4385	276.08	359.793	289.824	77.6345	308.566	-1.99244	8.39339e-12	6.85964e-10	CL3G047150012_alt	Chr03_alt	20257023	20257999	+	840	-	- && P46668.1 RecName: Full=Homeobox-leucine zipper protein ATHB-6; AltName: Full=HD-ZIP protein ATHB-6; AltName: Full=Homeodomain transcription factor ATHB-6 && PF00046:Homeobox domain|PF02183:Homeobox associated leucine zipper	HALZ
CL4G049445012_alt	108.655	138.365	34.2043	439.135	355.046	324.21	93.7416	372.797	-1.99317	4.82541e-08	2.43267e-06	CL4G049445012_alt	Chr04_alt	5878848	5880520	-	1593	-	- && Q9SUQ3.1 RecName: Full=Probable inactive receptor kinase At4g23740; Flags: Precursor && PF13855:Leucine rich repeat|PF08263:Leucine rich repeat N-terminal domain|PF07714:Protein tyrosine kinase	Pkinase_Tyr
CL8G063820012_alt	41.2487	79.8262	73.4385	233.464	273.405	274.105	64.8378	260.324	-2.00655	2.78101e-10	1.9516e-08	CL8G063820012_alt	Chr08_alt	2551556	2552543	+	804	-	- && B9G9L9.1 RecName: Full=BURP domain-containing protein 17; Short=OsBURP17; Flags: Precursor && PF03181:BURP domain	-
CL5G054380012_alt	48.2912	35.1235	20.1201	158.422	145.246	112.982	34.5116	138.883	-2.00909	2.93902e-06	0.000104096	CL5G054380012_alt	Chr05_alt	26403125	26404411	+	1287	-	- && Q6XBF8.1 RecName: Full=Aspartic proteinase CDR1; AltName: Full=Protein CONSTITUTIVE DISEASE RESISTANCE 1; Flags: Precursor && PF14543:Xylanase inhibitor N-terminal|PF14541:Xylanase inhibitor C-terminal	-
CL0G069845012_alt	86.5218	15.9652	43.2583	174.172	190.814	224.982	48.5818	196.656	-2.01464	1.09563e-05	0.00034081	CL0G069845012_alt	000909F_alt	26748	27133	-	312	-	- && - && -	-
CL4G051613012_alt	67.4065	76.6331	41.2463	118.585	524.975	106.105	61.762	249.888	-2.01715	5.61626e-05	0.00144758	CL4G051613012_alt	Chr04_alt	27460441	27463615	+	1866	-	- && Q9U5L1.2 RecName: Full=Signal recognition particle receptor subunit alpha homolog; Short=DP-alpha; Short=Docking protein alpha; Short=SR-alpha; AltName: Full=GTP-binding protein && PF02881:SRP54-type protein, helical bundle domain|PF04086:Signal recognition particle, alpha subunit, N-terminal|PF00448:SRP54-type protein, GTPase domain	-
CL7G062778012_alt	12.0728	51.0888	14.0841	119.511	88.2869	105.123	25.7486	104.307	-2.02278	0.000307083	0.00631837	CL7G062778012_alt	Chr07_alt	18109761	18112574	-	1929	-	- && Q9CAL3.1 RecName: Full=Cysteine-rich receptor-like protein kinase 2; Short=Cysteine-rich RLK2; Flags: Precursor && PF00069:Protein kinase domain|PF01657:Salt stress response/antifungal	Pkinase
CL5G056817012_alt	220.329	178.811	118.709	813.418	736.673	579.648	172.616	709.913	-2.0404	9.27092e-19	1.41025e-16	CL5G056817012_alt	Chr05_alt	44846018	44846494	-	477	-	- && Q9ZPX9.2 RecName: Full=Calcium-binding protein KIC; AltName: Full=KCBP-interacting calcium-binding protein && PF13833:EF-hand domain pair	-
CL5G056548012_alt	20.1213	6.38609	15.0901	49.1015	57.9086	64.842	13.8658	57.284	-2.04297	0.00131977	0.0209476	CL5G056548012_alt	Chr05_alt	43462600	43467615	-	1647	-	- && B8BMI1.1 RecName: Full=DNA replication licensing factor MCM7; AltName: Full=Minichromosome maintenance protein 7 && PF00493:MCM2/3/5 family	MCM
CL4G049180012_alt	18.1092	14.9009	35.2103	80.6006	97.7801	105.123	22.7401	94.5011	-2.05278	4.98642e-05	0.0013031	CL4G049180012_alt	Chr04_alt	3888955	3890753	+	981	-	- && Q9M2Y9.1 RecName: Full=Transcription factor RAX3; AltName: Full=Myb-related protein 84; Short=AtMYB84; AltName: Full=Protein REGULATOR OF AXILLARY MERISTEMS 3 && PF00249:Myb-like DNA-binding domain	Myb_DNA-binding
CL1G036911012_alt	10.0607	14.9009	23.1382	79.6742	53.162	68.7718	16.0332	67.2027	-2.06711	0.000390499	0.0077616	CL1G036911012_alt	Chr01_alt	4558464	4558874	-	411	-	- && P59226.2 RecName: Full=Histone H3.2; AltName: Full=Histone H3.1 >P69246.2 RecName: Full=Histone H3.2 >P69248.2 RecName: Full=Histone H3.2 >Q71T45.3 RecName: Full=Histone H3.2 >Q6LBE3.3 RecName: Full=Histone H3.2 >Q6LCK1.3 RecName: Full=Histone H3.2 >Q76MV0.1 RecName: Full=Histone H3.2 >Q2RAD9.1 RecName: Full=Histone H3.2 >A2Y533.1 RecName: Full=Histone H3.2 && PF00125:Core histone H2A/H2B/H3…	Histone
CL2G042704012_alt	25.1517	12.7722	10.0601	79.6742	56.01	65.8245	15.9946	67.1695	-2.06911	0.000464028	0.0089266	CL2G042704012_alt	Chr02_alt	31185012	31185300	+	204	-	- && - && -	-
CL1G039349012_alt	661.992	487.472	449.685	2456	2285.97	1990.45	533.05	2244.14	-2.07363	2.05458e-46	1.15039e-43	CL1G039349012_alt	Chr01_alt	26910900	26911118	-	219	-	- && - && -	-
CL2G044161012_alt	43.2609	51.0888	56.3364	206.597	241.128	197.473	50.2287	215.066	-2.09837	5.28215e-11	3.94901e-09	CL2G044161012_alt	Chr02_alt	42514264	42515822	-	1038	-	- && Q9XG83.1 RecName: Full=Gibberellin 2-beta-dioxygenase; AltName: Full=GA 2-oxidase; AltName: Full=Gibberellin 2-beta-hydroxylase; AltName: Full=Gibberellin 2-oxidase && PF03171:2OG-Fe(II) oxygenase superfamily|PF14226:non-haem dioxygenase in morphine synthesis N-terminal	2OG-FeII_Oxy
CL5G052746012_alt	493.979	473.635	517.088	2151.2	2176.79	2037.61	494.901	2121.87	-2.09992	1.68914e-81	1.93267e-78	CL5G052746012_alt	Chr05_alt	6121559	6123244	-	1173	-	- && Q8W4K5.1 RecName: Full=VAN3-binding protein; AltName: Full=Protein FORKED 1 && PF05703:Auxin canalisation|PF08458:Plant pleckstrin homology-like region	-
CL6G059979012_alt	34.2063	58.5392	58.3484	213.082	188.915	247.579	50.3646	216.525	-2.10489	6.04841e-10	3.99925e-08	CL6G059979012_alt	Chr06_alt	21046724	21050410	+	1743	-	- && - && -	-
CL2G043457012_alt	22.1335	10.6435	9.05407	81.5271	51.2633	48.1403	13.9437	60.3102	-2.11176	0.000846205	0.0145168	CL2G043457012_alt	Chr02_alt	38081317	38081709	+	393	-	- && Q06572.2 RecName: Full=Pyrophosphate-energized vacuolar membrane proton pump; AltName: Full=Pyrophosphate-energized inorganic pyrophosphatase; Short=H(+)-PPase && PF03030:Inorganic H+ pyrophosphatase	-
CL5G056021012_alt	30.182	15.9652	16.0961	209.376	31.3276	28.4912	20.7478	89.7317	-2.11268	0.00325382	0.0425161	CL5G056021012_alt	Chr05_alt	40545711	40550101	+	753	-	- && O22769.3 RecName: Full=NADH dehydrogenase [ubiquinone] flavoprotein 2, mitochondrial; Flags: Precursor && PF01257:Thioredoxin-like [2Fe-2S] ferredoxin	-
CL2G044761012_alt	56.3397	61.7322	32.1922	215.862	243.026	191.579	50.0881	216.822	-2.11547	8.53772e-10	5.45337e-08	CL2G044761012_alt	Chr02_alt	45894423	45898973	-	906	-	- && Q0WUQ1.1 RecName: Full=BAG family molecular chaperone regulator 1; AltName: Full=Bcl-2-associated athanogene 1 && PF02179:BAG domain|PF00240:Ubiquitin family	ubiquitin
CL0G070158012_alt	54.3276	35.1235	33.1982	147.305	174.675	211.228	40.8831	177.736	-2.11898	1.22655e-08	6.8241e-07	CL0G070158012_alt	001542F_alt	43315	46182	-	501	-	- && - && -	-
CL1G037974012_alt	877.29	740.787	755.512	3597.38	3334.97	3449.4	791.196	3460.58	-2.12863	8.74764e-103	2.30203e-99	CL1G037974012_alt	Chr01_alt	11852960	11856366	-	915	-	- && Q8L799.1 RecName: Full=Inositol oxygenase 1; AltName: Full=Myo-inositol oxygenase 1; Short=AtMIOX1; Short=MI oxygenase 1 && PF05153:Myo-inositol oxygenase	-
CL6G059455012_alt	76.4611	87.2766	99.5947	336.299	418.651	403.789	87.7775	386.246	-2.13742	7.10334e-18	1.00501e-15	CL6G059455012_alt	Chr06_alt	18282478	18285131	-	1647	-	- && P92983.2 RecName: Full=Proline dehydrogenase 1, mitochondrial; AltName: Full=Osmotic stress-induced proline dehydrogenase; AltName: Full=Proline oxidase; AltName: Full=Protein EARLY RESPONSIVE TO DEHYDRATION 5; Flags: Precursor && PF01619:Proline dehydrogenase	-
CL6G058496012_alt	136.825	161.781	172.027	719.847	637.944	734.876	156.878	697.556	-2.15283	2.15651e-30	6.75604e-28	CL6G058496012_alt	Chr06_alt	11302630	11303616	+	678	-	- && - && -	-
CL7G061433012_alt	16.0971	9.57914	7.04205	58.366	31.3276	55.9999	10.9061	48.5645	-2.15394	0.00184137	0.027408	CL7G061433012_alt	Chr07_alt	7774698	7776670	-	1713	-	- && Q9FLC8.1 RecName: Full=Phenylalanine N-monooxygenase; AltName: Full=Cytochrome P450 79A2; AltName: Full=Phenylalanine N-hydroxylase && PF00067:Cytochrome P450	p450
CL8G065912012_alt	5.03033	12.7722	11.0661	33.352	34.1756	60.9122	9.62287	42.8132	-2.1551	0.0034096	0.0438548	CL8G065912012_alt	Chr08_alt	17795225	17795515	-	291	-	- && - && -	-
CL6G058495012_alt	655.956	737.594	836.998	3173.07	3334.02	3547.64	743.516	3351.58	-2.17231	9.96007e-91	1.45616e-87	CL6G058495012_alt	Chr06_alt	11278718	11279662	-	651	-	- && - && -	-
CL3G046363012_alt	104.631	53.2175	59.3544	350.196	300.935	331.087	72.401	327.406	-2.17559	5.04476e-13	4.57774e-11	CL3G046363012_alt	Chr03_alt	13476870	13480885	+	3312	-	- && Q9M9M4.1 RecName: Full=Cellulose synthase-like protein D3; Short=AtCslD3; AltName: Full=Protein KOJAK && PF14570:RING/Ubox like zinc-binding domain|PF03552:Cellulose synthase	-
CL2G044904012_alt	28.1699	37.2522	7.04205	88.9386	124.361	115.93	24.1547	109.743	-2.18637	5.43429e-05	0.00140724	CL2G044904012_alt	Chr02_alt	46702643	46704393	+	1668	-	- && Q33DQ2.1 RecName: Full=Inactive tetrahydrocannabinolic acid synthase; Flags: Precursor && PF01565:FAD binding domain|PF08031:Berberine and berberine like	FAD_binding_4
CL6G059577012_alt	71.4308	114.95	35.2103	352.049	290.492	364.491	73.8636	335.677	-2.1864	2.96294e-10	2.07374e-08	CL6G059577012_alt	Chr06_alt	18869329	18873363	-	2124	-	- && Q8VYG0.1 RecName: Full=LEAF RUST 10 DISEASE-RESISTANCE LOCUS RECEPTOR-LIKE PROTEIN KINASE-like 1.3; AltName: Full=Probable receptor-like serine/threonine-protein kinase LRK10L-1.3; Flags: Precursor && PF00069:Protein kinase domain|PF14380:Wall-associated receptor kinase C-terminal|PF13947:Wall-associated receptor kinase galacturonan-binding	Pkinase
CL5G056724012_alt	86.5218	175.618	214.28	761.537	713.89	701.473	158.806	725.633	-2.19239	5.5056e-18	7.91724e-16	CL5G056724012_alt	Chr05_alt	44331358	44334092	+	1392	-	- && O81916.2 RecName: Full=Uncharacterized calcium-binding protein At1g02270 && PF03372:Endonuclease/Exonuclease/phosphatase family	Exo_endo_phos
CL2G042462012_alt	372.245	308.661	406.427	1824.17	1482.84	1665.26	362.444	1657.42	-2.19244	4.44028e-53	3.07501e-50	CL2G042462012_alt	Chr02_alt	27939654	27941716	-	1425	-	- && Q9SU13.1 RecName: Full=Fasciclin-like arabinogalactan protein 2; Flags: Precursor && PF02469:Fasciclin domain	-
CL8G065208012_alt	30.182	46.8314	83.4986	209.376	250.621	275.087	53.504	245.028	-2.19444	2.3689e-09	1.43972e-07	CL8G065208012_alt	Chr08_alt	13483545	13484757	+	825	-	- && Q93Z81.1 RecName: Full=Vacuolar cation/proton exchanger 3; AltName: Full=Ca(2+)/H(+) antiporter CAX3; AltName: Full=Ca(2+)/H(+) exchanger 3; AltName: Full=Protein CATION EXCHANGER 3 && PF01699:Sodium/calcium exchanger protein	Na_Ca_ex
CL4G048758012_alt	41.2487	9.57914	10.0601	93.5709	93.9828	92.3507	20.296	93.3015	-2.19804	0.000194463	0.00425041	CL4G048758012_alt	Chr04_alt	1084466	1084669	-	204	-	- && Q9LK40.1 RecName: Full=DNA-directed RNA polymerases IV and V subunit 2; AltName: Full=DNA-directed RNA polymerase D subunit 2a; Short=AtNRPD2a; Short=Nuclear RNA polymerase D 2a; AltName: Full=Nuclear RNA polymerase E 2; AltName: Full=Protein DEFECTIVE IN MERISTEM SILENCING 2; AltName: Full=Protein DEFECTIVE IN RNA-DIRECTED DNA METHYLATION 2; AltName: Full=RNA polymerase IV subunit 2a; Short…	-
CL8G064277012_alt	15.091	31.9305	19.1141	99.1295	93.0335	111.017	22.0452	101.06	-2.1996	5.49098e-06	0.000183377	CL8G064277012_alt	Chr08_alt	5843590	5844027	+	339	-	- && - && -	-
CL6G060151012_alt	30.182	0	23.1382	66.704	84.4896	97.263	17.7734	82.8189	-2.21639	0.00297226	0.0397046	CL6G060151012_alt	Chr06_alt	22066372	22067568	+	1197	-	- && Q9SVC6.1 RecName: Full=E3 ubiquitin-protein ligase PUB22; AltName: Full=Plant U-box protein 22; AltName: Full=U-box domain-containing protein 22 && PF04564:U-box domain	U-box
CL1G036739012_alt	15.091	27.6731	28.1682	85.2329	112.02	133.614	23.6441	110.289	-2.22249	2.4407e-06	8.78654e-05	CL1G036739012_alt	Chr01_alt	3635791	3637222	-	819	-	- && Q9FZ62.1 RecName: Full=Inorganic pyrophosphatase 2; Short=AtPPsPase2; Short=PPi phosphatase 2; Short=Pyrophosphate-specific phosphatase 2 && PF06888:Putative Phosphatase	-
CL0G069752012_alt	235.42	261.83	338.019	1371.14	1515.12	1033.54	278.423	1306.6	-2.23036	3.17906e-35	1.26758e-32	CL0G069752012_alt	000836F_alt	44205	47034	-	480	-	- && Q9LFH0.1 RecName: Full=ABC transporter G family member 37; Short=ABC transporter ABCG.37; Short=AtABCG37; AltName: Full=Pleiotropic drug resistance protein 9 && PF01061:ABC-2 type transporter	ABC2_membrane
CL8G064198012_alt	232.401	302.275	317.898	1166.39	1600.56	1279.16	284.192	1348.7	-2.24689	1.59327e-40	7.62337e-38	CL8G064198012_alt	Chr08_alt	5351230	5351600	-	267	-	- && Q948Z4.1 RecName: Full=Snakin-1; Flags: Precursor && -	-
CL3G046771012_alt	46.2791	19.1583	5.03004	101.909	116.767	121.824	23.4891	113.5	-2.27172	0.000110337	0.00262061	CL3G046771012_alt	Chr03_alt	17764261	17764564	-	261	-	- && - && -	-
CL6G059293012_alt	59.3579	67.054	110.661	356.681	355.995	460.771	79.0243	391.149	-2.30633	5.86422e-16	7.07903e-14	CL6G059293012_alt	Chr06_alt	17242801	17243094	-	225	-	- && - && -	-
CL5G055741012_alt	8.04854	2.1287	15.0901	38.9107	48.4154	39.2982	8.42245	42.2081	-2.32027	0.00326194	0.0426011	CL5G055741012_alt	Chr05_alt	38790481	38793096	-	969	-	- && Q8GXU5.1 RecName: Full=Protein SULFUR DEFICIENCY-INDUCED 1; Short=AtSDI1 && -	-
CL6G058882012_alt	96.5824	38.3166	61.3665	369.651	282.898	334.035	65.4218	328.861	-2.32754	6.9834e-13	6.25085e-11	CL6G058882012_alt	Chr06_alt	14840690	14843261	-	1671	-	- && Q6IEQ7.1 RecName: Full=WRKY transcription factor WRKY24; Short=OsWRKY24 && PF03106:WRKY DNA -binding domain	WRKY
CL6G059436012_alt	56.3397	108.564	67.4025	388.18	363.59	413.613	77.4353	388.461	-2.32901	7.49206e-17	9.76044e-15	CL6G059436012_alt	Chr06_alt	18173349	18175438	+	1413	-	- && Q949P1.1 RecName: Full=Abscisic acid 8'-hydroxylase 1; Short=ABA 8'-hydroxylase 1; AltName: Full=Cytochrome P450 707A1 && PF00067:Cytochrome P450	p450
CL7G062296012_alt	131.795	101.113	130.781	617.012	569.593	644.49	121.23	610.365	-2.33074	3.09462e-30	9.46953e-28	CL7G062296012_alt	Chr07_alt	15905660	15907603	-	1029	-	- && Q9SE45.2 RecName: Full=Annexin D3; AltName: Full=AnnAt3 && PF00191:Annexin	-
CL9G068439012_alt	307.856	209.677	230.376	1418.39	1376.52	1174.03	249.303	1322.98	-2.4071	2.46041e-47	1.40757e-44	CL9G068439012_alt	Chr09_alt	26337765	26338319	+	555	-	- && Q9LY05.1 RecName: Full=Ethylene-responsive transcription factor ERF106 && PF00847:AP2 domain	AP2
CL4G051029012_alt	5.03033	8.51479	26.1562	65.7775	45.5674	100.21	13.2338	70.5184	-2.41135	0.000375316	0.00749378	CL4G051029012_alt	Chr04_alt	23154752	23155009	-	258	-	- && - && -	-
CL4G048761012_alt	161.977	268.216	378.259	1516.59	1415.44	1379.37	269.484	1437.13	-2.41493	3.64722e-30	1.10322e-27	CL4G048761012_alt	Chr04_alt	1088311	1092593	-	1092	-	- && Q9S7H4.1 RecName: Full=Chorismate mutase 2; Short=AtCM2; AltName: Full=CM-2 && -	-
CL0G070404012_alt	12.0728	10.6435	4.02403	58.366	49.3647	36.3508	8.91344	48.0272	-2.43167	0.000672869	0.0119994	CL0G070404012_alt	001921F_alt	12787	16670	-	1839	-	- && P93604.1 RecName: Full=Rust resistance kinase Lr10; AltName: Full=Probable receptor-like serine/threonine-protein kinase LRK10; Flags: Precursor && PF00069:Protein kinase domain|PF13947:Wall-associated receptor kinase galacturonan-binding	Pkinase
CL5G057341012_alt	31.1881	11.7078	16.0961	98.2031	103.476	117.895	19.664	106.525	-2.43457	1.13778e-06	4.44241e-05	CL5G057341012_alt	Chr05_alt	47416252	47419489	+	1170	-	- && Q01JD1.1 RecName: Full=Squamosa promoter-binding-like protein 7 && PF03110:SBP domain	SBP
CL5G056518012_alt	121.734	54.2818	95.5707	478.045	484.154	509.894	90.5289	490.698	-2.43617	1.11949e-19	1.85287e-17	CL5G056518012_alt	Chr05_alt	43291263	43291832	+	570	-	- && - && PF05553:Cotton fibre expressed protein	-
CL8G065429012_alt	35.2123	22.3513	5.03004	97.2766	122.462	119.859	20.8646	113.2	-2.44003	1.29346e-05	0.000393965	CL8G065429012_alt	Chr08_alt	14557815	14560293	+	1389	-	- && O81077.1 RecName: Full=Abscisic acid 8'-hydroxylase 2; Short=ABA 8'-hydroxylase 2; AltName: Full=Cytochrome P450 707A2 && PF00067:Cytochrome P450	p450
CL3G046978012_alt	14.0849	3.19305	9.05407	37.9842	32.2769	73.6841	8.77735	47.9817	-2.44567	0.00127328	0.0204315	CL3G046978012_alt	Chr03_alt	19144829	19145754	-	291	-	- && Q9SUG3.2 RecName: Full=Inositol-tetrakisphosphate 1-kinase 3; AltName: Full=Inositol 1,3,4-trisphosphate 5/6-kinase 3; Short=AtItpk-3; Short=Inositol-triphosphate 5/6-kinase 3; Short=Ins(1,3,4)P(3) 5/6-kinase 3 && -	-
CL2G044068012_alt	0	19.1583	18.1081	90.7915	61.7059	51.0876	12.4221	67.8617	-2.45252	0.00175746	0.0264433	CL2G044068012_alt	Chr02_alt	42083279	42083853	-	258	-	- && - && -	-
CL8G064991012_alt	186.122	133.044	153.919	841.211	919.892	839.016	157.695	866.707	-2.45737	4.68692e-42	2.41845e-39	CL8G064991012_alt	Chr08_alt	11977647	11984903	+	3204	-	- && - && PF13855:Leucine rich repeat	-
CL9G069023012_alt	0	21.287	23.1382	97.2766	77.8443	68.7718	14.8084	81.2976	-2.45889	0.0009437	0.0158383	CL9G069023012_alt	Chr09_alt	31868554	31870104	+	1512	-	- && Q4R1I9.1 RecName: Full=Anthocyanidin 5,3-O-glucosyltransferase; AltName: Full=UDP-glucose: anthocyanidin 5,3-O-glucosyltransferase && PF00201:UDP-glucoronosyl and UDP-glucosyl transferase	UDPGT
CL2G039980012_alt	25.1517	26.6087	20.1201	102.835	152.841	141.473	23.9602	132.383	-2.46664	7.86786e-09	4.5011e-07	CL2G039980012_alt	Chr02_alt	1942197	1944114	+	1389	-	- && Q9SBQ9.1 RecName: Full=Flavonoid 3'-monooxygenase; AltName: Full=Cytochrome P450 75B2; AltName: Full=Flavonoid 3'-hydroxylase [Petunia x hybrida] && PF00067:Cytochrome P450	p450
CL1G038804012_alt	5.03033	24.48	50.3004	124.144	165.182	152.28	26.6036	147.202	-2.46767	8.11709e-06	0.000262419	CL1G038804012_alt	Chr01_alt	19974861	19975244	+	384	-	- && - && -	-
CL5G053985012_alt	16.0971	28.7374	41.2463	193.627	159.486	125.754	28.6936	159.622	-2.47617	8.44328e-09	4.78865e-07	CL5G053985012_alt	Chr05_alt	19000135	19002470	-	1275	-	- && - && PF06219:Protein of unknown function (DUF1005)	-
CL1G037178012_alt	195.177	227.771	200.195	1332.23	1039.51	1144.56	207.714	1172.1	-2.49714	4.9468e-54	3.61611e-51	CL1G037178012_alt	Chr01_alt	6244871	6246452	+	516	-	- && - && -	-
CL9G068354012_alt	105.637	159.652	222.328	861.593	983.497	919.578	162.539	921.556	-2.50318	7.6204e-30	2.27885e-27	CL9G068354012_alt	Chr09_alt	25426174	25426578	-	405	-	- && - && -	-
CL3G045854012_alt	9.0546	22.3513	6.03604	75.9684	84.4896	52.0701	12.4807	70.8427	-2.51069	7.41908e-05	0.00185238	CL3G045854012_alt	Chr03_alt	6097411	6105728	+	4683	-	- && Q9T048.1 RecName: Full=Disease resistance protein At4g27190 && PF03732:Retrotransposon gag protein|PF00931:NB-ARC domain	NB-ARC
CL9G068479012_alt	3.0182	15.9652	6.03604	46.3222	37.0235	60.9122	8.33983	48.086	-2.53382	0.000876284	0.0149065	CL9G068479012_alt	Chr09_alt	26644288	26644767	+	480	-	- && - && -	-
CL1G037412012_alt	565.41	640.738	643.845	3467.68	3451.73	3808.98	616.664	3576.13	-2.53601	4.56811e-144	2.40429e-140	CL1G037412012_alt	Chr01_alt	7573063	7574917	+	1071	-	- && Q9SPV4.1 RecName: Full=Salicylate carboxymethyltransferase; AltName: Full=S-adenosyl-L-methionine:salicylate acid carboxylmethyltransferase; Short=CbSAMT; AltName: Full=Salicylate O-methyltransferase && PF03492:SAM dependent carboxyl methyltransferase	-
CL6G057642012_alt	16.0971	34.0592	28.1682	105.615	135.753	213.193	26.1081	151.52	-2.53844	1.72274e-08	9.44491e-07	CL6G057642012_alt	Chr06_alt	1876376	1877005	-	522	-	- && - && -	-
CL1G036657012_alt	96.5824	161.781	86.5166	622.571	654.082	771.227	114.96	682.627	-2.57207	3.2495e-27	8.63776e-25	CL1G036657012_alt	Chr01_alt	3112600	3114432	-	1833	-	- && - && PF05553:Cotton fibre expressed protein	-
CL2G044608012_alt	6.0364	5.32175	8.04806	40.7635	50.314	24.5614	6.46874	38.5463	-2.57398	0.00104888	0.017349	CL2G044608012_alt	Chr02_alt	44924164	44925820	+	957	-	- && Q9ZR04.1 RecName: Full=Putative cyclin-D6-1; AltName: Full=G1/S-specific cyclin-D6-1; Short=CycD6;1 && PF02984:Cyclin, C-terminal domain|PF00134:Cyclin, N-terminal domain	Cyclin_C
CL8G064117012_alt	9.0546	36.1879	0	104.688	74.9964	92.3507	15.0808	90.6784	-2.59371	0.00084236	0.0144791	CL8G064117012_alt	Chr08_alt	4891224	4891967	-	744	-	- && - && -	-
CL5G053509012_alt	16.0971	10.6435	8.04806	81.5271	51.2633	78.5964	11.5962	70.4623	-2.60252	1.33918e-05	0.000406012	CL5G053509012_alt	Chr05_alt	12630303	12631484	-	1182	-	- && Q9SBQ7.1 RecName: Full=S-adenosylmethionine synthase 3; Short=AdoMet synthase 3; AltName: Full=Methionine adenosyltransferase 3; Short=MAT 3 && PF02772:S-adenosylmethionine synthetase, central domain|PF02773:S-adenosylmethionine synthetase, C-terminal domain|PF00438:S-adenosylmethionine synthetase, N-terminal domain	-
CL0G071218012_alt	5.03033	2.1287	13.0781	25.9404	43.6688	54.035	6.74571	41.2147	-2.60559	0.00171333	0.0258792	CL0G071218012_alt	002970F_alt	52192	53878	-	234	-	- && - && -	-
CL3G046051012_alt	4.02427	12.7722	3.01802	37.0578	37.0235	47.1578	6.60483	40.413	-2.62038	0.00121382	0.0196451	CL3G046051012_alt	Chr03_alt	9345262	9346127	-	486	-	- && - && -	-
CL2G044624012_alt	33.2002	47.8957	66.3965	265.889	373.083	289.824	49.1641	309.599	-2.65452	1.02302e-16	1.31325e-14	CL2G044624012_alt	Chr02_alt	45036367	45038096	+	1506	-	- && F8WKW1.1 RecName: Full=7-deoxyloganetin glucosyltransferase; AltName: Full=Genipin glucosyltransferase; AltName: Full=UDP-glucose glucosyltransferase 2; Short=GjUGT2; AltName: Full=UDP-glycosyltransferase 85A24 && PF00201:UDP-glucoronosyl and UDP-glucosyl transferase	UDPGT
CL9G068360012_alt	25.1517	12.7722	9.05407	73.1891	159.486	63.8596	15.6593	98.8449	-2.65707	4.86437e-06	0.000163697	CL9G068360012_alt	Chr09_alt	25492057	25494332	+	909	-	- && Q39262.1 RecName: Full=Zinc finger protein 3 && -	-
CL3G045761012_alt	10.0607	6.38609	4.02403	43.5429	48.4154	38.3157	6.8236	43.4247	-2.66948	0.000354892	0.00716757	CL3G045761012_alt	Chr03_alt	4584358	4585471	+	228	-	- && - && -	-
CL5G054445012_alt	11.0667	6.38609	23.1382	47.2487	151.891	61.8946	13.5303	87.0116	-2.68173	3.35609e-05	0.00091617	CL5G054445012_alt	Chr05_alt	27104989	27108072	+	1215	-	- && Q8GYA4.3 RecName: Full=Cysteine-rich receptor-like protein kinase 10; Short=Cysteine-rich RLK10; AltName: Full=Receptor-like protein kinase 4; Flags: Precursor && PF07714:Protein tyrosine kinase	Pkinase_Tyr
CL1G039243012_alt	2.01213	13.8365	15.0901	72.2626	95.8814	30.4561	10.3129	66.2001	-2.68495	0.0002481	0.00522504	CL1G039243012_alt	Chr01_alt	25919774	25921375	+	1602	-	- && Q8GTB6.1 RecName: Full=Tetrahydrocannabinolic acid synthase; Short=THCAS; AltName: Full=Delta(1)-tetrahydrocannabinolic acid synthase; AltName: Full=THCA synthase; Flags: Precursor && PF08031:Berberine and berberine like|PF01565:FAD binding domain	FAD_binding_4
CL6G058846012_alt	12.0728	3.19305	5.03004	31.4991	36.0742	64.842	6.7653	44.1384	-2.70101	0.000660396	0.0118386	CL6G058846012_alt	Chr06_alt	14626565	14627781	-	777	-	- && Q9ESY9.3 RecName: Full=Gamma-interferon-inducible lysosomal thiol reductase; AltName: Full=Gamma-interferon-inducible protein IP-30; AltName: Full=Lysosomal thiol reductase IP30; Flags: Precursor && PF03227:Gamma interferon inducible lysosomal thiol reductase (GILT)	-
CL8G064792012_alt	17.1031	19.1583	7.04205	71.3362	82.591	129.684	14.4345	94.5371	-2.71339	1.05826e-06	4.1753e-05	CL8G064792012_alt	Chr08_alt	10097807	10098462	+	330	-	- && - && -	-
CL2G043024012_alt	22.1335	27.6731	8.04806	151.937	101.577	128.702	19.2849	127.405	-2.72715	3.68959e-08	1.90383e-06	CL2G043024012_alt	Chr02_alt	34274479	34275627	+	1149	-	- && Q5PNY6.1 RecName: Full=U-box domain-containing protein 21; AltName: Full=Plant U-box protein 21 && -	-
CL7G062103012_alt	3.0182	10.6435	6.03604	50.9544	43.6688	35.3684	6.56591	43.3305	-2.72797	0.000402025	0.00795465	CL7G062103012_alt	Chr07_alt	15102410	15104797	-	2388	-	- && Q0JEU6.2 RecName: Full=G-type lectin S-receptor-like serine/threonine-protein kinase LECRK3; Short=OsLecRK3; AltName: Full=OsRLCK135; Flags: Precursor && PF00069:Protein kinase domain|PF01453:D-mannose binding lectin	Pkinase
CL9G066186012_alt	48.2912	98.9845	96.5767	507.691	542.062	564.911	81.2841	538.222	-2.72847	1.33845e-25	3.29183e-23	CL9G066186012_alt	Chr09_alt	419000	423163	+	2211	-	- && Q8VYR7.1 RecName: Full=Boron transporter 1 && PF00955:HCO3- transporter family	-
CL2G041755012_alt	86.5218	93.6627	53.3184	507.691	507.887	530.526	77.8343	515.368	-2.72858	1.05133e-28	2.97492e-26	CL2G041755012_alt	Chr02_alt	19965998	19968281	+	1248	-	- && Q8LDW9.2 RecName: Full=Xyloglucan endotransglucosylase/hydrolase protein 9; Short=At-XTH9; Short=XTH-9; Flags: Precursor && PF00722:Glycosyl hydrolases family 16|PF06955:Xyloglucan endo-transglycosylase (XET) C-terminus	-
CL0G070308012_alt	10.0607	20.2226	9.05407	12.9702	228.786	23.5789	13.1125	88.4452	-2.75604	0.00103928	0.0172011	CL0G070308012_alt	001821F_alt	48459	50091	+	768	-	- && Q9S9W2.1 RecName: Full=Short-chain dehydrogenase/reductase SDRA; AltName: Full=Protein INDOLE-3-BUTYRIC ACID RESPONSE 1; AltName: Full=Short-chain dehydrogenase/reductase A && PF00106:short chain dehydrogenase	adh_short
CL5G052045012_alt	22.1335	0	17.1021	88.9386	79.743	104.14	13.0785	90.9406	-2.79221	7.39808e-05	0.00185064	CL5G052045012_alt	Chr05_alt	1787603	1788280	-	582	-	- && - && PF02298:Plastocyanin-like domain	Cu_bind_like
CL2G043517012_alt	0	9.57914	7.04205	37.9842	44.6181	35.3684	5.5404	39.3236	-2.83287	0.00177638	0.0266327	CL2G043517012_alt	Chr02_alt	38425433	38426027	-	435	-	- && - && -	-
CL1G039348012_alt	452.73	592.842	491.938	3819.73	3609.32	3525.05	512.503	3651.37	-2.83374	2.02983e-147	1.33542e-143	CL1G039348012_alt	Chr01_alt	26903746	26910877	+	3276	-	- && O48947.1 RecName: Full=Cellulose synthase A catalytic subunit 2 [UDP-forming]; Short=AtCesA2; Short=Ath-A && PF14569:Zinc-binding RING-finger|PF03552:Cellulose synthase	-
CL8G064989012_alt	8.04854	0	22.1322	66.704	75.9457	73.6841	10.0602	72.1113	-2.8357	0.000243371	0.00515458	CL8G064989012_alt	Chr08_alt	11961477	11967991	+	3006	-	- && - && PF08263:Leucine rich repeat N-terminal domain|PF13855:Leucine rich repeat	LRRNT_2
CL3G045419012_alt	9.0546	8.51479	6.03604	57.4395	71.1991	41.2631	7.86848	56.6339	-2.84857	2.0703e-05	0.00059739	CL3G045419012_alt	Chr03_alt	554667	556163	+	1497	-	- && - && -	-
CL2G044705012_alt	76.4611	8.51479	34.2043	328.888	248.722	287.859	39.7267	288.49	-2.85711	9.44403e-10	6.00312e-08	CL2G044705012_alt	Chr02_alt	45525459	45528534	+	1563	-	- && O50046.1 RecName: Full=Tryptophan synthase beta chain 2, chloroplastic; Flags: Precursor && PF00291:Pyridoxal-phosphate dependent enzyme	PALP
CL8G066002012_alt	20.1213	7.45044	7.04205	62.0718	91.1348	100.21	11.5379	84.4723	-2.86889	1.53784e-06	5.82298e-05	CL8G066002012_alt	Chr08_alt	18677061	18681834	-	1713	-	- && Q9XGY7.1 RecName: Full=Alcohol-forming fatty acyl-CoA reductase && PF07993:Male sterility protein|PF03015:Male sterility protein	NAD_binding_4
CL0G071896012_alt	5.03033	32.9948	19.1141	140.82	130.057	148.351	19.0464	139.742	-2.88005	3.31109e-08	1.72544e-06	CL0G071896012_alt	004372F_alt	37047	40503	+	1584	-	- && - && PF00170:bZIP transcription factor	bZIP_1
CL6G059201012_alt	205.238	189.454	178.063	1403.56	1407.84	1424.56	190.918	1411.99	-2.88662	2.21175e-93	3.63778e-90	CL6G059201012_alt	Chr06_alt	16748231	16749466	+	1200	-	- && Q8GZC3.1 RecName: Full=Delta(12)-fatty-acid desaturase FAD2 && PF11960:Domain of unknown function (DUF3474)|PF00487:Fatty acid desaturase	-
CL2G044684012_alt	7.04247	6.38609	0	31.4991	27.5303	40.2806	4.47619	33.1034	-2.88987	0.00281129	0.0380174	CL2G044684012_alt	Chr02_alt	45431102	45431476	-	321	-	- && - && -	-
CL2G044900012_alt	15.091	15.9652	0	59.2924	100.628	71.7192	10.3521	77.2132	-2.9022	9.54224e-05	0.00230591	CL2G044900012_alt	Chr02_alt	46683321	46684928	+	1608	-	- && Q9SVG5.1 RecName: Full=Berberine bridge enzyme-like 18; Short=AtBBE-like 18; Flags: Precursor && PF01565:FAD binding domain|PF08031:Berberine and berberine like	FAD_binding_4
CL9G068508012_alt	28.1699	12.7722	19.1141	155.643	145.246	152.28	20.0187	151.056	-2.91244	1.17796e-11	9.50895e-10	CL9G068508012_alt	Chr09_alt	26835437	26837340	+	810	-	- && Q5W6Z9.1 RecName: Full=Expansin-B18; AltName: Full=Beta-expansin-18; AltName: Full=OsEXPB18; AltName: Full=OsaEXPb1.15; Flags: Precursor && PF01357:Pollen allergen|PF03330:Rare lipoprotein A (RlpA)-like double-psi beta-barrel	-
CL1G038144012_alt	3.0182	8.51479	2.01201	45.3958	33.2262	23.5789	4.515	34.067	-2.92414	0.00117345	0.0190503	CL1G038144012_alt	Chr01_alt	13295876	13296421	-	546	-	- && - && PF10604:Polyketide cyclase / dehydrase and lipid transport	-
CL7G062133012_alt	303.832	538.561	370.211	2897.92	3019.79	3282.38	404.201	3066.7	-2.92477	3.96867e-80	4.35164e-77	CL7G062133012_alt	Chr07_alt	15222924	15224977	-	1215	-	- && - && PF04862:Protein of unknown function (DUF642)	-
CL2G044693012_alt	51.3094	39.3809	10.0601	267.742	258.215	243.649	33.5835	256.536	-2.93441	2.39926e-12	2.03019e-10	CL2G044693012_alt	Chr02_alt	45465765	45467121	-	990	-	- && Q8L9A9.2 RecName: Full=Probable xyloglucan endotransglucosylase/hydrolase protein 8; Short=At-XTH8; Short=XTH-8; Flags: Precursor && PF00722:Glycosyl hydrolases family 16|PF06955:Xyloglucan endo-transglycosylase (XET) C-terminus	-
CL8G064541012_alt	397.396	391.68	483.89	3069.31	3502.05	3198.87	424.322	3256.74	-2.93969	1.85366e-148	1.62603e-144	CL8G064541012_alt	Chr08_alt	7329760	7331198	+	786	-	- && Q9LZT4.1 RecName: Full=Expansin-like A1; Short=At-EXPL1; Short=AtEXLA1; Short=AtEXPL1; AltName: Full=Ath-ExpBeta-2.1; Flags: Precursor && PF03330:Rare lipoprotein A (RlpA)-like double-psi beta-barrel|PF01357:Pollen allergen	-
CL8G064594012_alt	160.971	128.786	164.985	1204.38	1206.59	1132.77	151.581	1181.25	-2.96091	2.61622e-76	2.64802e-73	CL8G064594012_alt	Chr08_alt	7704098	7707701	-	1269	-	- && Q9SII5.1 RecName: Full=Protein EXORDIUM-like 5; Flags: Precursor && PF04674:Phosphate-induced protein 1 conserved region	-
CL9G066353012_alt	3.0182	4.2574	9.05407	45.3958	19.9357	62.8771	5.44322	42.7362	-2.97063	0.00037005	0.00741678	CL9G066353012_alt	Chr09_alt	1431905	1432812	+	537	-	- && O24248.1 RecName: Full=Major allergen Pru av 1; AltName: Full=Allergen Pru a 1; AltName: Allergen=Pru av 1 && PF00407:Pathogenesis-related protein Bet v I family	-
CL3G046770012_alt	12.0728	48.9601	14.0841	174.172	157.587	256.421	25.039	196.06	-2.97462	6.55123e-10	4.31006e-08	CL3G046770012_alt	Chr03_alt	17760122	17764221	+	1338	-	- && O23969.1 RecName: Full=Pollen-specific protein SF21 && PF03096:Ndr family	Ndr
CL9G067600012_alt	275.662	238.414	299.79	2000.19	2301.15	2230.17	271.289	2177.17	-3.00359	7.55525e-120	2.84034e-116	CL9G067600012_alt	Chr09_alt	13443477	13444908	+	1011	-	- && P35694.1 RecName: Full=Xyloglucan endotransglucosylase/hydrolase 2; AltName: Full=Brassinosteroid-regulated protein BRU1; Flags: Precursor && PF00722:Glycosyl hydrolases family 16|PF06955:Xyloglucan endo-transglycosylase (XET) C-terminus	-
CL1G037139012_alt	55.3337	17.0296	23.1382	201.038	288.594	280	31.8338	256.544	-3.00734	8.74215e-14	8.58427e-12	CL1G037139012_alt	Chr01_alt	5998156	6000063	+	1140	-	- && Q9FJX5.1 RecName: Full=BTB/POZ and TAZ domain-containing protein 4; AltName: Full=BTB and TAZ domain protein 4 && PF02135:TAZ zinc finger|PF00651:BTB/POZ domain	zf-TAZ
CL2G043483012_alt	12.0728	22.3513	20.1201	152.863	116.767	170.947	18.1814	146.859	-3.01589	8.32073e-12	6.82145e-10	CL2G043483012_alt	Chr02_alt	38247244	38249886	+	1695	-	- && Q9FKL6.1 RecName: Full=Calmodulin-binding protein 60 B && PF07887:Calmodulin binding protein-like	-
CL4G051287012_alt	14.0849	0	17.1021	94.4973	102.527	60.9122	10.3957	85.9787	-3.04171	2.04618e-05	0.000591728	CL4G051287012_alt	Chr04_alt	25564617	25565693	-	861	-	- && Q38910.1 RecName: Full=Probable xyloglucan endotransglucosylase/hydrolase protein 23; Short=At-XTH23; Short=XTH-23; Flags: Precursor && PF06955:Xyloglucan endo-transglycosylase (XET) C-terminus|PF00722:Glycosyl hydrolases family 16	-
CL5G052204012_alt	94.5703	73.4401	110.661	844.917	831.605	696.56	92.8904	791.028	-3.08849	1.18995e-50	7.63777e-48	CL5G052204012_alt	Chr05_alt	2823884	2825386	-	1503	-	- && Q9FLD5.1 RecName: Full=AAA-ATPase ASD, mitochondrial; AltName: Full=AAA-ATPase 1; AltName: Full=Protein ATPASE-IN-SEED-DEVELOPMENT && PF14363:Domain associated at C-terminal with AAA|PF00004:ATPase family associated with various cellular activities (AAA)	AAA
CL8G064310012_alt	264.596	142.623	130.781	1888.09	1570.18	1245.75	179.333	1568.01	-3.12748	7.82254e-46	4.28871e-43	CL8G064310012_alt	Chr08_alt	6015594	6020782	-	1629	-	- && - && PF06219:Protein of unknown function (DUF1005)	-
CL2G044119012_alt	25.1517	10.6435	0	126.923	103.476	84.4911	11.9317	104.963	-3.13654	8.01366e-06	0.000259714	CL2G044119012_alt	Chr02_alt	42293427	42294008	-	582	-	- && - && PF04520:Senescence regulator	-
CL4G049666012_alt	7.04247	1.06435	19.1141	15.7496	67.4018	160.14	9.07365	81.0972	-3.15444	0.000184512	0.00405988	CL4G049666012_alt	Chr04_alt	8085652	8085904	+	216	-	- && - && -	-
CL9G066764012_alt	7.04247	0	3.01802	39.8371	24.6824	27.5087	3.3535	30.6761	-3.18441	0.00186335	0.0276727	CL9G066764012_alt	Chr09_alt	3848678	3851727	-	1383	-	- && - && PF00650:CRAL/TRIO domain	-
CL9G067163012_alt	0	10.6435	5.03004	50.028	51.2633	41.2631	5.22451	47.5181	-3.19413	0.00022105	0.00474095	CL9G067163012_alt	Chr09_alt	7147949	7152622	-	3138	-	- && - && PF05664:Plant family of unknown function (DUF810)	-
CL7G062297012_alt	341.057	328.884	375.241	3328.71	3165.04	3178.24	348.394	3224	-3.2096	1.96106e-208	5.16073e-204	CL7G062297012_alt	Chr07_alt	15910732	15912389	+	933	-	- && Q9ZVJ6.1 RecName: Full=Annexin D4; AltName: Full=AnnAt4 && PF00191:Annexin	-
CL2G043456012_alt	15.091	0	0	34.2784	33.2262	74.6666	5.03033	47.3904	-3.22942	0.00235379	0.0334462	CL2G043456012_alt	Chr02_alt	38080447	38081241	+	495	-	- && Q06572.2 RecName: Full=Pyrophosphate-energized vacuolar membrane proton pump; AltName: Full=Pyrophosphate-energized inorganic pyrophosphatase; Short=H(+)-PPase && PF03030:Inorganic H+ pyrophosphatase	-
CL7G060536012_alt	0	0	13.0781	18.5289	33.2262	71.7192	4.35937	41.1581	-3.23217	0.00401103	0.0496252	CL7G060536012_alt	Chr07_alt	231422	233389	-	993	-	- && Q68CM3.1 RecName: Full=Probable caffeine synthase 2 [Camellia sinensis] && PF03492:SAM dependent carboxyl methyltransferase	-
CL9G068832012_alt	140.849	155.395	202.208	1628.69	1523.66	1536.56	166.151	1562.97	-3.23322	9.18314e-97	1.72617e-93	CL9G068832012_alt	Chr09_alt	30646286	30646711	-	426	-	- && Q9FJ90.1 RecName: Full=Ethylene-responsive transcription factor ERF025 && PF00847:AP2 domain	AP2
CL4G051291012_alt	128.777	232.028	136.817	1344.27	1603.4	1729.12	165.874	1558.93	-3.23456	2.33514e-62	1.98231e-59	CL4G051291012_alt	Chr04_alt	25593124	25594159	-	858	-	- && Q38910.1 RecName: Full=Probable xyloglucan endotransglucosylase/hydrolase protein 23; Short=At-XTH23; Short=XTH-23; Flags: Precursor && PF06955:Xyloglucan endo-transglycosylase (XET) C-terminus|PF00722:Glycosyl hydrolases family 16	-
CL8G064530012_alt	42.2548	65.9896	14.0841	360.387	422.448	369.403	40.7762	384.079	-3.23946	2.15817e-18	3.22696e-16	CL8G064530012_alt	Chr08_alt	7286815	7289289	+	1530	-	- && Q00624.1 RecName: Full=L-ascorbate oxidase homolog; Flags: Precursor && PF00394:Multicopper oxidase|PF07732:Multicopper oxidase|PF07731:Multicopper oxidase	-
CL0G070546012_alt	17.1031	23.4157	35.2103	340.931	255.367	120.842	25.243	239.047	-3.24326	6.73704e-14	6.71561e-12	CL0G070546012_alt	002171F_alt	59264	59516	-	216	-	- && - && -	-
CL5G053010012_alt	2.01213	0	11.0661	46.3222	31.3276	48.1403	4.35941	41.93	-3.25738	0.00063402	0.0114515	CL5G053010012_alt	Chr05_alt	7954507	7954786	+	216	-	- && - && -	-
CL1G036811012_alt	57.3458	117.078	56.3364	630.909	757.558	828.209	76.9202	738.892	-3.26732	1.5385e-36	6.63725e-34	CL1G036811012_alt	Chr01_alt	4029267	4033190	+	1845	-	- && Q56Z59.2 RecName: Full=Patellin-3 && PF03765:CRAL/TRIO, N-terminal domain|PF00650:CRAL/TRIO domain	CRAL_TRIO_N
CL4G051292012_alt	20.1213	20.2226	7.04205	190.848	92.0842	172.912	15.7953	151.948	-3.26843	4.78829e-11	3.60025e-09	CL4G051292012_alt	Chr04_alt	25596034	25597110	-	864	-	- && Q38910.1 RecName: Full=Probable xyloglucan endotransglucosylase/hydrolase protein 23; Short=At-XTH23; Short=XTH-23; Flags: Precursor && PF00722:Glycosyl hydrolases family 16|PF06955:Xyloglucan endo-transglycosylase (XET) C-terminus	-
CL8G063762012_alt	9.0546	8.51479	28.1682	170.466	113.919	162.105	15.2459	148.83	-3.28341	7.44047e-11	5.50009e-09	CL8G063762012_alt	Chr08_alt	1813056	1818865	-	2115	-	- && U3U992.1 RecName: Full=7-deoxyloganetic acid glucosyltransferase; AltName: Full=UDP-glucose glucosyltransferase 8; Short=CrUGT8; AltName: Full=UDP-glycosyltransferase 709C2 && PF00201:UDP-glucoronosyl and UDP-glucosyl transferase|PF01095:Pectinesterase	UDPGT
CL3G047475012_alt	19.1153	9.57914	0	75.042	79.743	130.666	9.5648	95.1505	-3.31415	3.39621e-06	0.000118534	CL3G047475012_alt	Chr03_alt	22068168	22069103	+	936	-	- && - && -	-
CL2G042322012_alt	61.3701	44.7027	19.1141	415.047	399.664	444.069	41.729	419.594	-3.33038	1.03853e-24	2.39736e-22	CL2G042322012_alt	Chr02_alt	26682641	26685178	-	2538	-	- && Q9LK35.1 RecName: Full=Receptor-like protein kinase THESEUS 1; Flags: Precursor && PF07714:Protein tyrosine kinase|PF12819:Carbohydrate-binding protein of the ER	Pkinase_Tyr
CL5G053696012_alt	0	7.45044	1.00601	34.2784	38.9222	11.7895	2.81882	28.33	-3.34437	0.00369682	0.0464309	CL5G053696012_alt	Chr05_alt	15154911	15155311	-	351	-	- && - && -	-
CL8G064549012_alt	325.966	692.891	843.034	5535.5	7422.74	6000.83	620.63	6319.69	-3.34809	2.50665e-16	3.15622e-14	CL8G064549012_alt	Chr08_alt	7363225	7364783	-	1212	-	- && P19171.3 RecName: Full=Basic endochitinase B; AltName: Full=Pathogenesis-related protein 3; Short=AtChiB; Short=PR-3; Flags: Precursor && PF00187:Chitin recognition protein|PF00182:Chitinase class I	-
CL8G065624012_alt	7.04247	0	11.0661	75.9684	42.7195	78.5964	6.03618	65.7614	-3.43656	9.95385e-06	0.000313332	CL8G065624012_alt	Chr08_alt	15669518	15672232	-	816	-	- && P53810.2 RecName: Full=Phosphatidylinositol transfer protein alpha isoform; Short=PI-TP-alpha; Short=PtdIns transfer protein alpha; Short=PtdInsTP alpha && PF02121:Phosphatidylinositol transfer protein	IP_trans
CL0G070418012_alt	8.04854	8.51479	0	46.3222	79.743	53.0526	5.52111	59.7059	-3.43987	1.64502e-05	0.000489157	CL0G070418012_alt	001924F_alt	62108	62326	-	219	-	- && - && -	-
CL2G044834012_alt	10.0607	0	0	41.69	31.3276	37.3333	3.35356	36.7836	-3.44717	0.00168487	0.0255556	CL2G044834012_alt	Chr02_alt	46308053	46308954	-	672	-	- && Q9ZV88.1 RecName: Full=BES1/BZR1 homolog protein 4 && PF05687:BES1/BZR1 plant transcription factor, N-terminal	-
CL5G056607012_alt	0	6.38609	3.01802	22.2347	25.6317	54.035	3.13471	33.9671	-3.44741	0.000733335	0.0129346	CL5G056607012_alt	Chr05_alt	43764572	43765653	-	870	-	- && Q9LDE1.1 RecName: Full=Transcription factor MYB108; AltName: Full=Myb-related protein 108; Short=AtMYB108; AltName: Full=Protein BOTRYTIS-SUSCEPTIBLE 1 && PF00249:Myb-like DNA-binding domain	Myb_DNA-binding
CL8G064610012_alt	45.273	9.57914	38.2283	323.329	371.185	354.666	31.0268	349.727	-3.48933	1.84283e-20	3.32163e-18	CL8G064610012_alt	Chr08_alt	7762810	7765742	+	702	-	- && - && -	-
CL1G039573012_alt	0	4.2574	2.01201	22.2347	20.8851	27.5087	2.0898	23.5428	-3.50538	0.00244504	0.0342762	CL1G039573012_alt	Chr01_alt	29177892	29179428	-	369	-	- && - && -	-
CL1G037959012_alt	0	9.57914	6.03604	27.7933	70.2498	80.5613	5.20506	59.5348	-3.52284	2.74855e-05	0.000765405	CL1G037959012_alt	Chr01_alt	11771650	11772856	-	414	-	- && P27061.1 RecName: Full=Acid phosphatase 1; AltName: Full=Apase-1(1); Flags: Precursor && PF03767:HAD superfamily, subfamily IIIB (Acid phosphatase)	-
CL6G059114012_alt	0	0	10.0601	46.3222	52.2127	19.6491	3.35336	39.3947	-3.54653	0.00129321	0.0206395	CL6G059114012_alt	Chr06_alt	16171454	16172239	+	369	-	- && - && -	-
CL1G039437012_alt	10.0607	0	0	46.3222	37.0235	36.3508	3.35356	39.8989	-3.56415	0.000848729	0.0145506	CL1G039437012_alt	Chr01_alt	27845101	27847509	-	2409	-	- && Q7FAZ3.1 RecName: Full=G-type lectin S-receptor-like serine/threonine-protein kinase LECRK1; Short=OsLecRK1; AltName: Full=OsRLCK134; Flags: Precursor && PF07714:Protein tyrosine kinase|PF01453:D-mannose binding lectin|PF00954:S-locus glycoprotein domain	Pkinase_Tyr
CL2G040697012_alt	7.04247	91.534	57.3424	646.658	673.069	542.315	51.973	620.681	-3.57875	4.46672e-05	0.00118137	CL2G040697012_alt	Chr02_alt	6767228	6768118	-	891	-	- && Q9SIL7.2 RecName: Full=Fasciclin-like arabinogalactan protein 6; Flags: Precursor && PF02469:Fasciclin domain	-
CL1G037745012_alt	0	23.4157	4.02403	125.07	99.6787	105.123	9.14657	109.957	-3.5987	7.86413e-07	3.19865e-05	CL1G037745012_alt	Chr01_alt	9953639	9954351	-	396	-	- && - && -	-
CL1G039639012_alt	4.02427	1.06435	2.01201	25.014	28.4796	35.3684	2.36688	29.6207	-3.63837	0.000311444	0.00640308	CL1G039639012_alt	Chr01_alt	29851287	29852359	+	348	-	- && - && -	-
CL5G052181012_alt	0	0	6.03604	37.0578	18.9864	19.6491	2.01201	25.2311	-3.63886	0.00376921	0.0471438	CL5G052181012_alt	Chr05_alt	2720835	2723028	+	1785	-	- && Q9LV10.1 RecName: Full=Protein NRT1/ PTR FAMILY 2.11; Short=AtNPF2.11; AltName: Full=Nitrate transporter 1.10; AltName: Full=Protein GLUCOSINOLATE TRANSPORTER-2 && PF00854:POT family	-
CL9G066591012_alt	13.0789	13.8365	38.2283	291.83	251.57	282.947	21.7146	275.449	-3.66156	1.05404e-20	1.92626e-18	CL9G066591012_alt	Chr09_alt	2692424	2695065	+	1260	-	- && Q8LBI9.2 RecName: Full=Sugar transporter ERD6-like 16 && PF00083:Sugar (and other) transporter	Sugar_tr
CL2G042241012_alt	0	0	7.04205	24.0875	37.0235	29.4736	2.34735	30.1949	-3.6752	0.00166372	0.0252786	CL2G042241012_alt	Chr02_alt	25733404	25733965	-	261	-	- && - && -	-
CL6G058131012_alt	0	7.45044	0	30.5727	26.581	38.3157	2.48348	31.8231	-3.69941	0.00130658	0.0207884	CL6G058131012_alt	Chr06_alt	8394917	8398339	-	2694	-	- && Q9XSC3.1 RecName: Full=WD repeat-containing protein 44; AltName: Full=Rab11-binding protein; AltName: Full=Rabphilin-11 && -	-
CL8G065869012_alt	0	0	11.0661	53.7338	45.5674	47.1578	3.68869	48.8197	-3.71754	0.000208627	0.004515	CL8G065869012_alt	Chr08_alt	17280729	17282862	-	1743	-	- && P31843.1 RecName: Full=RNA-directed DNA polymerase homolog; AltName: Full=Reverse transcriptase homolog (mitochondrion) [Oenothera berteroana] && PF03732:Retrotransposon gag protein|PF00078:Reverse transcriptase (RNA-dependent DNA polymerase)|PF08284:Retroviral aspartyl protease	RVT_1
CL4G048759012_alt	5.03033	0	9.05407	75.9684	47.4661	63.8596	4.6948	62.4313	-3.72257	2.42421e-06	8.75108e-05	CL4G048759012_alt	Chr04_alt	1084783	1085770	-	396	-	- && - && -	-
CL5G054422012_alt	7.04247	4.2574	25.1502	191.774	168.979	135.579	12.15	165.444	-3.76132	1.07366e-12	9.38684e-11	CL5G054422012_alt	Chr05_alt	26875991	26880078	-	1425	-	- && Q9C9T2.1 RecName: Full=Protein SAR DEFICIENT 1 && PF07887:Calmodulin binding protein-like	-
CL2G040966012_alt	5.03033	0	2.01201	49.1015	36.0742	11.7895	2.34745	32.3217	-3.77305	0.000552157	0.0102617	CL2G040966012_alt	Chr02_alt	8902189	8904455	+	1073	-	- && Q9ZVN2.1 RecName: Full=Acyltransferase-like protein At1g54570, chloroplastic; Flags: Precursor && -	-
CL3G047926012_alt	2.01213	3.19305	4.02403	78.7478	8.54389	40.2806	3.0764	42.5241	-3.78981	0.000107296	0.00255529	CL3G047926012_alt	Chr03_alt	24443057	24447680	-	1350	-	- && Q69V36.1 RecName: Full=B3 domain-containing protein Os06g0194400 && PF02362:B3 DNA binding domain|PF01370:NAD dependent epimerase/dehydratase family	Epimerase
CL9G068467012_alt	6.0364	5.32175	1.00601	37.9842	59.8072	73.6841	4.12138	57.1585	-3.79685	1.2843e-06	4.95568e-05	CL9G068467012_alt	Chr09_alt	26554715	26556513	+	1146	-	- && O48814.1 RecName: Full=Serine/threonine-protein kinase BIK1; AltName: Full=Protein BOTRYTIS-INDUCED KINASE 1 && PF00069:Protein kinase domain|PF13962:Domain of unknown function	Pkinase
CL2G043093012_alt	10.0607	0	0	51.8809	60.7566	33.4035	3.35356	48.6803	-3.85041	0.000138689	0.00318754	CL2G043093012_alt	Chr02_alt	34689239	34690483	+	639	-	- && Q9ZU95.1 RecName: Full=Nudix hydrolase 17, mitochondrial; Short=AtNUDT17; Flags: Precursor && PF00293:NUDIX domain	NUDIX
CL2G043849012_alt	8.04854	27.6731	20.1201	214.009	301.884	333.052	18.6139	282.982	-3.93128	3.80827e-23	7.65026e-21	CL2G043849012_alt	Chr02_alt	40898088	40904555	-	501	-	- && - && -	-
CL4G051301012_alt	30.182	11.7078	6.03604	231.611	258.215	245.614	15.9753	245.147	-3.93697	2.97651e-19	4.74726e-17	CL4G051301012_alt	Chr04_alt	25638981	25640043	+	849	-	- && Q38857.1 RecName: Full=Xyloglucan endotransglucosylase/hydrolase protein 22; Short=At-XTH22; Short=XTH-22; AltName: Full=Touch protein 4; Flags: Precursor && PF06955:Xyloglucan endo-transglycosylase (XET) C-terminus|PF00722:Glycosyl hydrolases family 16	-
CL8G064550012_alt	78.4732	22.3513	30.1802	604.968	785.089	640.56	43.6683	676.872	-3.95055	3.59421e-35	1.41172e-32	CL8G064550012_alt	Chr08_alt	7370625	7373615	-	1059	-	- && Q39799.1 RecName: Full=Endochitinase 1; Flags: Precursor && PF00182:Chitinase class I	-
CL3G045979012_alt	0	0	4.02403	20.3818	18.9864	24.5614	1.34134	21.3099	-3.97723	0.0030266	0.0403077	CL3G045979012_alt	Chr03_alt	8214270	8215525	-	738	-	- && Q94BX4.1 RecName: Full=Phosphatidylinositol N-acetylglucosaminyltransferase subunit A; AltName: Full=GlcNAc-PI synthesis protein; AltName: Full=Phosphatidylinositol-glycan biosynthesis class A protein && PF08288:PIGA (GPI anchor biosynthesis)	-
CL6G060416012_alt	5.03033	0	3.01802	30.5727	29.429	69.7543	2.68279	43.252	-3.99812	2.88585e-05	0.000799411	CL6G060416012_alt	Chr06_alt	23597033	23598700	+	1356	-	- && Q6VAG1.1 RecName: Full=Tubulin alpha-1 chain; AltName: Full=Alpha-1-tubulin && PF03953:Tubulin C-terminal domain|PF00091:Tubulin/FtsZ family, GTPase domain	Tubulin
CL1G038805012_alt	27.1638	5.32175	6.03604	226.052	203.155	219.087	12.8405	216.098	-4.06687	6.25708e-17	8.1921e-15	CL1G038805012_alt	Chr01_alt	19975630	19976462	-	693	-	- && Q9FK75.1 RecName: Full=GDSL esterase/lipase At5g45670; AltName: Full=Extracellular lipase At5g45670; Flags: Precursor && -	-
CL2G043594012_alt	10.0607	0	2.01201	67.6304	56.01	82.5262	4.02423	68.7222	-4.08233	4.62094e-07	1.96771e-05	CL2G043594012_alt	Chr02_alt	38915197	38919814	-	2238	-	- && Q948T9.1 RecName: Full=Respiratory burst oxidase homolog protein B; AltName: Full=NADPH oxidase RBOHB; AltName: Full=StRBOHB && PF08022:FAD-binding domain|PF08030:Ferric reductase NAD binding domain|PF08414:Respiratory burst NADPH oxidase|PF01794:Ferric reductase like transmembrane component	FAD_binding_8
CL6G059331012_alt	14.0849	0	28.1682	235.317	225.938	306.526	14.0844	255.927	-4.18188	0.000951204	0.0159135	CL6G059331012_alt	Chr06_alt	17440472	17441668	-	1197	-	- && Q9SVC6.1 RecName: Full=E3 ubiquitin-protein ligase PUB22; AltName: Full=Plant U-box protein 22; AltName: Full=U-box domain-containing protein 22 && PF04564:U-box domain	U-box
CL2G043696012_alt	0	0	6.03604	27.7933	47.4661	35.3684	2.01201	36.8759	-4.18363	0.000148075	0.00337089	CL2G043696012_alt	Chr02_alt	39557633	39560731	+	1380	-	- && Q0WRY5.1 RecName: Full=Serine/threonine-protein kinase CDL1; AltName: Full=Protein CDG1-like 1 && PF07714:Protein tyrosine kinase	Pkinase_Tyr
CL6G059770012_alt	0	6.38609	0	50.028	53.162	11.7895	2.1287	38.3265	-4.19324	0.000281478	0.00585101	CL6G059770012_alt	Chr06_alt	19859246	19861361	+	1425	-	- && P25011.1 RecName: Full=G2/mitotic-specific cyclin S13-6; AltName: Full=B-like cyclin && PF00134:Cyclin, N-terminal domain|PF02984:Cyclin, C-terminal domain	Cyclin_C
CL9G068831012_alt	84.5096	109.628	76.4566	1707.44	1960.35	1530.66	90.198	1732.82	-4.26646	5.63185e-138	2.47013e-134	CL9G068831012_alt	Chr09_alt	30638496	30639140	-	645	-	- && Q9FJ93.1 RecName: Full=Dehydration-responsive element-binding protein 1D; Short=Protein DREB1D; AltName: Full=C-repeat/dehydration-responsive element-binding factor 4; Short=C-repeat-binding factor 4; Short=CRT/DRE-binding factor 4 && PF00847:AP2 domain	AP2
CL8G064974012_alt	0	5.32175	0	25.014	39.8715	37.3333	1.77392	34.0729	-4.28979	0.000172906	0.00383983	CL8G064974012_alt	Chr08_alt	11781857	11782909	-	1053	-	- && Q9XIN8.1 RecName: Full=F-box protein At2g27310 && -	-
CL4G051288012_alt	0	4.2574	0	23.1611	15.1891	45.1929	1.41913	27.8477	-4.32061	0.000655245	0.0117702	CL4G051288012_alt	Chr04_alt	25567227	25568368	-	879	-	- && Q38910.1 RecName: Full=Probable xyloglucan endotransglucosylase/hydrolase protein 23; Short=At-XTH23; Short=XTH-23; Flags: Precursor && PF00722:Glycosyl hydrolases family 16|PF06955:Xyloglucan endo-transglycosylase (XET) C-terminus	-
CL5G052260012_alt	0	0	4.02403	28.7198	40.8208	16.7017	1.34134	28.7474	-4.40815	0.000394263	0.0078246	CL5G052260012_alt	Chr05_alt	3157131	3157881	+	351	-	- && P46687.1 RecName: Full=Gibberellin-regulated protein 3; AltName: Full=GAST1 protein homolog 3; Flags: Precursor && PF02704:Gibberellin regulated protein	-
CL4G050651012_alt	68.4126	44.7027	107.643	1693.54	1491.38	1606.31	73.586	1597.08	-4.43591	1.52212e-102	3.64147e-99	CL4G050651012_alt	Chr04_alt	19765035	19765598	+	564	-	- && Q1ECI2.1 RecName: Full=Ethylene-responsive transcription factor ERF023 && PF00847:AP2 domain	AP2
CL4G050487012_alt	3.0182	0	0	25.9404	37.0235	5.89473	1.00607	22.9529	-4.49859	0.00166323	0.0252786	CL4G050487012_alt	Chr04_alt	17583632	17584148	+	411	-	- && - && -	-
CL2G040907012_alt	2.01213	0	1.00601	15.7496	6.64525	56.9824	1.00605	26.4591	-4.70111	0.000564438	0.0104164	CL2G040907012_alt	Chr02_alt	8364573	8366419	-	1044	-	- && Q9FH54.1 RecName: Full=Ethylene-responsive transcription factor ERF114; AltName: Full=ERF bud enhancer && PF00847:AP2 domain	AP2
CL0G071937012_alt	1.00607	2.1287	1.00601	36.1313	19.9357	54.035	1.38026	36.7007	-4.74143	1.29527e-05	0.000394062	CL0G071937012_alt	004519F_alt	27955	28600	+	303	-	- && - && -	-
CL6G060188012_alt	0	2.1287	0	16.676	26.581	12.7719	0.709566	18.6763	-4.75155	0.00209837	0.0306101	CL6G060188012_alt	Chr06_alt	22469132	22472817	-	1761	-	- && - && PF04601:Domain of unknown function (DUF569)	-
CL4G051293012_alt	3.0182	0	0	29.6462	22.7837	31.4385	1.00607	27.9562	-4.78013	0.000195932	0.00426833	CL4G051293012_alt	Chr04_alt	25598729	25598929	+	201	-	- && Q38857.1 RecName: Full=Xyloglucan endotransglucosylase/hydrolase protein 22; Short=At-XTH22; Short=XTH-22; AltName: Full=Touch protein 4; Flags: Precursor && -	-
CL1G037838012_alt	0	0	5.03004	54.6602	32.2769	55.0175	1.67668	47.3182	-4.80342	3.70596e-06	0.000128155	CL1G037838012_alt	Chr01_alt	10984560	10987836	-	2460	-	- && Q9LW83.2 RecName: Full=G-type lectin S-receptor-like serine/threonine-protein kinase CES101; AltName: Full=Protein CALLUS EXPRESSION OF RBCS 101; Flags: Precursor && PF01453:D-mannose binding lectin|PF07714:Protein tyrosine kinase|PF08276:PAN-like domain|PF11883:Domain of unknown function (DUF3403)	Pkinase_Tyr
CL7G061086012_alt	3.0182	2.1287	0	9.26444	11.3919	129.684	1.71563	50.1134	-4.87046	3.68966e-05	0.0009918	CL7G061086012_alt	Chr07_alt	5672093	5677293	-	1512	-	- && Q9SFB5.1 RecName: Full=Serine carboxypeptidase-like 27; Flags: Precursor && PF00450:Serine carboxypeptidase	Peptidase_S10
CL0G071938012_alt	5.03033	2.1287	3.01802	130.629	1.89864	177.824	3.39235	103.451	-4.92663	3.3275e-07	1.45944e-05	CL0G071938012_alt	004519F_alt	29407	30069	+	231	-	- && - && -	-
CL0G071451012_alt	7.04247	0	0	82.4535	124.361	53.0526	2.34749	86.6224	-5.1902	1.76702e-09	1.09157e-07	CL0G071451012_alt	003309F_alt	27011	28036	+	843	-	- && Q38910.1 RecName: Full=Probable xyloglucan endotransglucosylase/hydrolase protein 23; Short=At-XTH23; Short=XTH-23; Flags: Precursor && PF06955:Xyloglucan endo-transglycosylase (XET) C-terminus|PF00722:Glycosyl hydrolases family 16	-
CL0G071020012_alt	1.00607	0	0	9.26444	23.733	8.84209	0.335356	13.9465	-5.24705	0.0032079	0.0421464	CL0G071020012_alt	002648F_alt	19961	23565	+	1854	-	- && O81832.4 RecName: Full=G-type lectin S-receptor-like serine/threonine-protein kinase At4g27290; Flags: Precursor && PF00954:S-locus glycoprotein domain|PF01453:D-mannose binding lectin|PF08276:PAN-like domain|PF11883:Domain of unknown function (DUF3403)	B_lectin
CL4G051299012_alt	1.00607	0	0	12.9702	23.733	5.89473	0.335356	14.1993	-5.27329	0.00309046	0.0409066	CL4G051299012_alt	Chr04_alt	25628573	25629638	+	798	-	- && Q38910.1 RecName: Full=Probable xyloglucan endotransglucosylase/hydrolase protein 23; Short=At-XTH23; Short=XTH-23; Flags: Precursor && PF06955:Xyloglucan endo-transglycosylase (XET) C-terminus|PF00722:Glycosyl hydrolases family 16	-
CL6G059734012_alt	1.00607	0	0	7.41155	18.0371	18.6666	0.335356	14.7051	-5.32281	0.00234888	0.0334125	CL6G059734012_alt	Chr06_alt	19679707	19680975	-	1269	-	- && O04491.1 RecName: Full=Putative pentatricopeptide repeat-containing protein At1g09680 && PF12854:PPR repeat|PF13041:PPR repeat family	-
CL0G071971012_alt	0	0	1.00601	18.5289	11.3919	15.7193	0.335336	15.2133	-5.37247	0.00178183	0.026688	CL0G071971012_alt	004730F_alt	6665	10478	+	2379	-	- && Q8VWI7.1 RecName: Full=Kinesin-like protein KIN-10A; AltName: Full=Phragmoplast-associated kinesin-related protein 2; Short=AtPAKRP2 && PF00225:Kinesin motor domain	Kinesin
CL3G045785012_alt	1.00607	0	0	6.48511	21.8344	23.5789	0.335356	17.2995	-5.5571	0.00108317	0.0178154	CL3G045785012_alt	Chr03_alt	5107877	5109767	+	834	-	- && Q8VWJ1.1 RecName: Full=Homogentisate phytyltransferase 1, chloroplastic; Short=AtHPT1; AltName: Full=Tocopherol polyprenyltransferase 1; AltName: Full=Vitamin E pathway gene 2-1 protein; Short=AtVTE2-1; Flags: Precursor && PF01040:UbiA prenyltransferase family	UbiA
CL1G037690012_alt	1.00607	0	0	24.0875	14.2398	17.6842	0.335356	18.6705	-5.66801	0.00054813	0.0102085	CL1G037690012_alt	Chr01_alt	9207027	9213627	+	4353	-	- && Q949G3.1 RecName: Full=Pleiotropic drug resistance protein 1; AltName: Full=NpPDR1 [Nicotiana plumbaginifolia] && PF01061:ABC-2 type transporter|PF00005:ABC transporter|PF08370:Plant PDR ABC transporter associated|PF14510:ABC-transporter extracellular N-terminal	ABC2_membrane
CL6G058355012_alt	1.00607	13.8365	0	245.508	304.732	210.245	4.94753	253.495	-5.68608	3.57501e-05	0.000966905	CL6G058355012_alt	Chr06_alt	10196776	10200101	-	2013	-	- && Q8W486.1 RecName: Full=Uncharacterized protein At1g04910 && PF10250:GDP-fucose protein O-fucosyltransferase	-
CL4G050892012_alt	0	0	0	5.55867	13.2905	11.7895	0	10.2129	-5.75883	0.00405169	0.049988	CL4G050892012_alt	Chr04_alt	22468835	22469041	+	207	-	- && - && -	-
CL2G044619012_alt	0	0	0	8.338	16.1385	6.87718	0	10.4512	-5.79265	0.00360534	0.0457024	CL2G044619012_alt	Chr02_alt	44982653	44986335	+	2178	-	- && O81906.1 RecName: Full=G-type lectin S-receptor-like serine/threonine-protein kinase B120; Flags: Precursor && PF07714:Protein tyrosine kinase|PF00954:S-locus glycoprotein domain|PF01453:D-mannose binding lectin|PF11883:Domain of unknown function (DUF3403)|PF08276:PAN-like domain	Pkinase_Tyr
CL2G043415012_alt	0	0	0	10.1909	11.3919	9.82455	0	10.4691	-5.79499	0.00329667	0.0428844	CL2G043415012_alt	Chr02_alt	37848231	37848641	+	411	-	- && - && -	-
CL4G051065012_alt	0	0	0	9.26444	4.74661	17.6842	0	10.5651	-5.80752	0.00368325	0.0463631	CL4G051065012_alt	Chr04_alt	23390241	23391110	+	726	-	- && P17407.1 RecName: Full=21 kDa protein; AltName: Full=1.2 protein; Flags: Precursor && PF04043:Plant invertase/pectin methylesterase inhibitor	-
CL2G042446012_alt	0	0	1.00601	30.5727	10.4425	21.614	0.335336	20.8764	-5.82914	0.000318576	0.00650823	CL2G042446012_alt	Chr02_alt	27793013	27796311	+	897	-	- && Q94B74.1 RecName: Full=Nudix hydrolase 2; Short=AtNUDT2; AltName: Full=ADP-ribose pyrophosphatase; AltName: Full=NADH pyrophosphatase && PF00293:NUDIX domain	NUDIX
CL1G037558012_alt	0	0	0	16.676	4.74661	10.807	0	10.7432	-5.83253	0.00331708	0.0430223	CL1G037558012_alt	Chr01_alt	8418919	8419389	-	471	-	- && - && PF14009:Domain of unknown function (DUF4228)	-
CL1G037132012_alt	0	0	0	6.48511	11.3919	14.7368	0	10.8713	-5.84882	0.00287441	0.0386722	CL1G037132012_alt	Chr01_alt	5965910	5966494	+	585	-	- && Q9SZG3.1 RecName: Full=VQ motif-containing protein 29; Short=AtVQ29 && PF05678:VQ motif	-
CL5G055675012_alt	0	0	0	10.1909	2.84796	19.6491	0	10.896	-5.85198	0.0036339	0.0459317	CL5G055675012_alt	Chr05_alt	38485146	38485400	+	255	-	- && - && -	-
CL5G052436012_alt	0	0	0	12.9702	17.0878	2.94736	0	11.0018	-5.8672	0.00332444	0.0430966	CL5G052436012_alt	Chr05_alt	4141413	4141758	-	213	-	- && Q9STK6.1 RecName: Full=Probable serine/threonine-protein kinase WNK3; Short=AtWNK3; AltName: Full=Protein kinase with no lysine 3 && -	-
CL6G059583012_alt	0	0	0	12.0438	17.0878	3.92982	0	11.0205	-5.86954	0.00305089	0.0405696	CL6G059583012_alt	Chr06_alt	18918402	18919071	-	222	-	- && - && -	-
CL1G036825012_alt	0	0	0	11.1173	17.0878	4.91227	0	11.0391	-5.87188	0.00286613	0.0386004	CL1G036825012_alt	Chr01_alt	4107232	4107663	-	432	-	- && - && -	-
CL8G064624012_alt	0	0	0	17.6024	4.74661	10.807	0	11.052	-5.87346	0.00289048	0.038829	CL8G064624012_alt	Chr08_alt	7841019	7841930	+	912	-	- && Q6DBQ1.1 RecName: Full=AT-hook motif nuclear-localized protein 25; AltName: Full=AT-hook protein of GA feedback 1 && PF03479:Domain of unknown function (DUF296)	-
CL8G064783012_alt	0	0	0	11.1173	13.2905	8.84209	0	11.0833	-5.87737	0.00244989	0.0343115	CL8G064783012_alt	Chr08_alt	10057983	10058392	+	288	-	- && - && -	-
CL5G055063012_alt	0	0	0	5.55867	19.9357	7.85964	0	11.118	-5.88167	0.00286307	0.0385789	CL5G055063012_alt	Chr05_alt	33897146	33897355	-	210	-	- && - && -	-
CL8G064078012_alt	0	0	0	8.338	13.2905	11.7895	0	11.1393	-5.88429	0.00239888	0.0339038	CL8G064078012_alt	Chr08_alt	4613517	4613957	+	441	-	- && Q9SF38.1 RecName: Full=Pentatricopeptide repeat-containing protein At3g09650, chloroplastic; AltName: Full=Protein HIGH CHLOROPHYLL FLUORESCENCE 152; Flags: Precursor && PF13041:PPR repeat family	-
CL3G045826012_alt	0	0	0	6.48511	14.2398	12.7719	0	11.1656	-5.88753	0.00248376	0.0345834	CL3G045826012_alt	Chr03_alt	5700152	5701931	-	1014	-	- && Q9SU30.2 RecName: Full=F-box protein CPR30; AltName: Full=Protein CONSTITUTIVE EXPRESSER OF PR GENES 30 && PF03732:Retrotransposon gag protein|PF00646:F-box domain	Retrotrans_gag
CL8G063571012_alt	0	0	0	2.77933	18.9864	11.7895	0	11.1851	-5.88996	0.0031692	0.041758	CL8G063571012_alt	Chr08_alt	3894	6897	+	2910	-	- && P60838.1 RecName: Full=Probable disease resistance protein At1g12280 && PF00931:NB-ARC domain	NB-ARC
CL6G060459012_alt	0	0	0	19.4553	12.3412	1.96491	0	11.2538	-5.90018	0.00339836	0.0437745	CL6G060459012_alt	Chr06_alt	23855380	23855700	-	321	-	- && - && -	-
CL6G058314012_alt	0	0	0	8.338	20.8851	4.91227	0	11.3784	-5.91541	0.00261841	0.0359635	CL6G058314012_alt	Chr06_alt	10007497	10007934	+	210	-	- && - && -	-
CL7G063251012_alt	0	0	0	12.0438	12.3412	9.82455	0	11.4032	-5.9184	0.00206239	0.0302193	CL7G063251012_alt	Chr07_alt	20643420	20643740	-	321	-	- && - && -	-
CL8G064925012_alt	0	0	0	13.8967	8.54389	11.7895	0	11.41	-5.91921	0.00209784	0.0306101	CL8G064925012_alt	Chr08_alt	11315977	11316585	-	408	-	- && Q14692.1 RecName: Full=Ribosome biogenesis protein BMS1 homolog; AltName: Full=Ribosome assembly protein BMS1 homolog && -	-
CL3G046719012_alt	0	0	0	12.0438	8.54389	13.7544	0	11.4473	-5.92369	0.00205854	0.0301796	CL3G046719012_alt	Chr03_alt	16701402	16702080	-	468	-	- && Q8L5K4.1 RecName: Full=Gamma-terpinene synthase, chloroplastic; Short=ClgammaTS; Flags: Precursor && PF03936:Terpene synthase family, metal binding domain	-
CL6G058129012_alt	0	0	0	12.0438	7.59457	14.7368	0	11.4584	-5.92502	0.00209656	0.0306101	CL6G058129012_alt	Chr06_alt	8383289	8384886	+	222	-	- && - && -	-
CL5G054842012_alt	0	0	0	22.2347	7.59457	4.91227	0	11.5805	-5.94143	0.00246249	0.0343913	CL5G054842012_alt	Chr05_alt	31315736	31315957	+	222	-	- && - && -	-
CL5G054261012_alt	0	0	0	13.8967	4.74661	16.7017	0	11.7817	-5.96513	0.00203456	0.0298948	CL5G054261012_alt	Chr05_alt	24803802	24805169	+	453	-	- && Q9FTA0.1 RecName: Full=GEM-like protein 4 && PF02893:GRAM domain	GRAM
CL8G063577012_alt	0	0	0	13.8967	2.84796	18.6666	0	11.8038	-5.96772	0.00237893	0.033767	CL8G063577012_alt	Chr08_alt	69671	71165	+	237	-	- && - && -	-
CL2G044673012_alt	0	0	0	12.9702	18.0371	4.91227	0	11.9732	-5.98913	0.00186228	0.0276724	CL2G044673012_alt	Chr02_alt	45352708	45356436	-	1836	-	- && O65468.2 RecName: Full=Cysteine-rich receptor-like protein kinase 8; Short=Cysteine-rich RLK8; Flags: Precursor && PF07714:Protein tyrosine kinase|PF01657:Salt stress response/antifungal	Pkinase_Tyr
CL6G059085012_alt	0	0	0	6.48511	16.1385	13.7544	0	12.126	-6.00655	0.00159109	0.0244004	CL6G059085012_alt	Chr06_alt	15983508	15988095	-	1122	-	- && - && -	-
CL0G071615012_alt	2.01213	0	17.1021	340.005	467.066	434.245	6.37142	413.772	-6.01777	4.93865e-06	0.000165984	CL0G071615012_alt	003601F_alt	32514	33005	+	492	-	- && - && PF07107:Wound-induced protein WI12	-
CL3G046127012_alt	0	0	0	9.26444	19.9357	7.85964	0	12.3533	-6.03386	0.00146005	0.0227359	CL3G046127012_alt	Chr03_alt	10556908	10557960	-	1053	-	- && Q8L5A7.1 RecName: Full=Cytosolic sulfotransferase 15; Short=AtSOT15; AltName: Full=Sulfotransferase 2a; Short=AtST2a && PF00685:Sulfotransferase domain	Sulfotransfer_1
CL8G064645012_alt	0	0	0	25.9404	10.4425	0.982455	0	12.4551	-6.04664	0.0027253	0.0371408	CL8G064645012_alt	Chr08_alt	7945403	7946053	+	651	-	- && Q9SVG5.1 RecName: Full=Berberine bridge enzyme-like 18; Short=AtBBE-like 18; Flags: Precursor && PF01565:FAD binding domain	FAD_binding_4
CL7G060830012_alt	0	0	0	4.63222	10.4425	22.5965	0	12.5571	-6.05638	0.00155488	0.0239568	CL7G060830012_alt	Chr07_alt	2917451	2917702	+	252	-	- && - && -	-
CL6G060199012_alt	0	0	0	17.6024	12.3412	7.85964	0	12.6011	-6.06289	0.00123196	0.0199152	CL6G060199012_alt	Chr06_alt	22516359	22517966	-	1608	-	- && Q9FLD5.1 RecName: Full=AAA-ATPase ASD, mitochondrial; AltName: Full=AAA-ATPase 1; AltName: Full=Protein ATPASE-IN-SEED-DEVELOPMENT && PF00004:ATPase family associated with various cellular activities (AAA)|PF14363:Domain associated at C-terminal with AAA	AAA
CL2G042031012_alt	0	0	0	5.55867	17.0878	15.7193	0	12.7886	-6.08319	0.00123581	0.0199641	CL2G042031012_alt	Chr02_alt	23233114	23233856	+	216	-	- && - && -	-
CL9G068862012_alt	0	0	0	12.0438	9.49321	17.6842	0	13.0737	-6.11516	0.000954129	0.0159355	CL9G068862012_alt	Chr09_alt	30838748	30839629	+	522	-	- && Q9XH44.1 RecName: Full=CEN-like protein 1 && PF01161:Phosphatidylethanolamine-binding protein	-
CL2G040761012_alt	0	0	0	14.8231	15.1891	9.82455	0	13.2789	-6.13823	0.000843017	0.014481	CL2G040761012_alt	Chr02_alt	7201227	7202065	+	591	-	- && - && PF03732:Retrotransposon gag protein	Retrotrans_gag
CL6G057827012_alt	0	0	0	15.7496	11.3919	12.7719	0	13.3044	-6.14086	0.000818864	0.0141585	CL6G057827012_alt	Chr06_alt	4991313	4991519	-	207	-	- && - && -	-
CL5G056072012_alt	0	0	0	15.7496	10.4425	13.7544	0	13.3155	-6.142	0.000821965	0.0142006	CL5G056072012_alt	Chr05_alt	40851660	40853264	+	675	-	- && Q93YS2.2 RecName: Full=Probable protein phosphatase 2C 51; Short=AtPP2C51 && -	-
CL7G063129012_alt	0	0	0	10.1909	6.64525	24.5614	0	13.7992	-6.19266	0.000832394	0.0143566	CL7G063129012_alt	Chr07_alt	19877453	19877707	+	255	-	- && - && -	-
CL1G037681012_alt	0	0	0	15.7496	4.74661	21.614	0	14.0367	-6.21768	0.00078055	0.0136666	CL1G037681012_alt	Chr01_alt	9165106	9167131	+	1305	-	- && Q9FMF5.2 RecName: Full=Root phototropism protein 3; AltName: Full=BTB/POZ domain-containing protein RPT3; AltName: Full=Non-phototropic hypocotyl protein 3 && PF03000:NPH3 family	-
CL7G060529012_alt	0	0	0	10.1909	14.2398	17.6842	0	14.0383	-6.21782	0.000596857	0.0109227	CL7G060529012_alt	Chr07_alt	208703	209047	+	246	-	- && - && -	-
CL0G071725012_alt	0	0	0	19.4553	9.49321	13.7544	0	14.2343	-6.23842	0.000563271	0.0104094	CL0G071725012_alt	003894F_alt	16938	18602	-	462	-	- && P29185.2 RecName: Full=Chaperonin CPN60-1, mitochondrial; AltName: Full=HSP60-1; Flags: Precursor && PF00118:TCP-1/cpn60 chaperonin family	-
CL2G044575012_alt	0	0	0	7.41155	22.7837	12.7719	0	14.3224	-6.24691	0.000605387	0.0110404	CL2G044575012_alt	Chr02_alt	44719903	44720269	+	267	-	- && - && -	-
CL6G060494012_alt	0	0	0	12.0438	10.4425	20.6315	0	14.3726	-6.2517	0.000531813	0.00993271	CL6G060494012_alt	Chr06_alt	24201809	24203663	-	698	-	- && - && PF04043:Plant invertase/pectin methylesterase inhibitor	-
CL0G070724012_alt	0	0	0	12.0438	9.49321	21.614	0	14.3837	-6.25276	0.000546601	0.0101872	CL0G070724012_alt	002343F_alt	37647	38015	-	369	-	- && Q9ZUZ3.1 RecName: Full=Auxin-responsive protein SAUR32; AltName: Full=Protein ABOLISHED APICAL HOOK MAINTENANCE 1; AltName: Full=Protein SMALL AUXIN UP RNA 32 && PF02519:Auxin responsive protein	Auxin_inducible
CL0G070227012_alt	0	0	0	4.63222	12.3412	26.5263	0	14.4999	-6.2639	0.000698508	0.0124056	CL0G070227012_alt	001712F_alt	90767	92384	-	663	-	- && O80513.1 RecName: Full=Cyclin-U4-1; Short=CycU4;1; AltName: Full=Cyclin-P4.1; Short=CycP4;1 && PF08613:Cyclin	-
CL9G067752012_alt	0	0	0	11.1173	22.7837	9.82455	0	14.5752	-6.27246	0.000511191	0.00962268	CL9G067752012_alt	Chr09_alt	16528053	16528307	+	255	-	- && - && -	-
CL2G041008012_alt	0	0	0	12.0438	25.6317	6.87718	0	14.8509	-6.29968	0.000516459	0.00969411	CL2G041008012_alt	Chr02_alt	9369254	9369598	+	345	-	- && - && -	-
CL6G059197012_alt	0	0	0	12.0438	19.9357	12.7719	0	14.9171	-6.3058	0.000399289	0.00791241	CL6G059197012_alt	Chr06_alt	16700120	16704754	-	813	-	- && Q9SLA8.1 RecName: Full=Enoyl-[acyl-carrier-protein] reductase [NADH], chloroplastic; Short=ENR; AltName: Full=NADH-dependent enoyl-ACP reductase 1; AltName: Full=Protein MOSAIC DEATH 1; Flags: Precursor && PF05699:hAT family C-terminal dimerisation region|PF13561:Enoyl-(Acyl carrier protein) reductase	hATC
CL3G046930012_alt	0	0	0	9.26444	8.54389	27.5087	0	15.1057	-6.32308	0.000471175	0.00901778	CL3G046930012_alt	Chr03_alt	18870159	18870686	+	528	-	- && - && -	-
CL0G070581012_alt	0	0	0	12.9702	28.4796	4.91227	0	15.454	-6.35722	0.00047062	0.00901778	CL0G070581012_alt	002219F_alt	80138	80686	-	549	-	- && - && PF13962:Domain of unknown function	-
CL6G057859012_alt	0	0	0	23.1611	13.2905	10.807	0	15.7529	-6.38494	0.000291193	0.0060244	CL6G057859012_alt	Chr06_alt	5325028	5325414	+	387	-	- && - && -	-
CL2G040488012_alt	0	0	0	8.338	16.1385	23.5789	0	16.0185	-6.40792	0.000278342	0.00579497	CL2G040488012_alt	Chr02_alt	5431470	5432278	-	642	-	- && Q949Z1.1 RecName: Full=Polygalacturonase At1g48100; Short=PG; AltName: Full=Pectinase At1g48100; Flags: Precursor && PF00295:Glycosyl hydrolases family 28	-
CL8G064737012_alt	0	0	0	23.1611	18.9864	5.89473	0	16.0141	-6.40887	0.000318784	0.00650823	CL8G064737012_alt	Chr08_alt	9418379	9422233	-	1101	-	- && Q5QGZ8.1 RecName: Full=Bifunctional nitrilase/nitrile hydratase NIT4A; Short=LaNIT4A; AltName: Full=3-cyanoalanine hydratase; AltName: Full=Cyanoalanine nitrilase A && PF00795:Carbon-nitrogen hydrolase	CN_hydrolase
CL1G036704012_alt	0	0	0	17.6024	15.1891	16.7017	0	16.4978	-6.45112	0.00018601	0.004086	CL1G036704012_alt	Chr01_alt	3387499	3389605	-	561	-	- && F4I907.1 RecName: Full=Glyoxylate/succinic semialdehyde reductase 2, chloroplastic; Short=AtGLYR2; Short=AtGR2; Short=SSA reductase 2; Flags: Precursor && PF03446:NAD binding domain of 6-phosphogluconate dehydrogenase	NAD_binding_2
CL9G068380012_alt	0	0	0	11.1173	22.7837	15.7193	0	16.5401	-6.45465	0.000201531	0.00437943	CL9G068380012_alt	Chr09_alt	25619874	25620855	-	264	-	- && - && -	-
CL6G060127012_alt	0	0	0	12.9702	11.3919	28.4912	0	17.6178	-6.54523	0.000142232	0.0032576	CL6G060127012_alt	Chr06_alt	21944889	21949744	-	1908	-	- && Q9LZD3.1 RecName: Full=Exocyst complex component EXO70A1; Short=AtExo70a1; AltName: Full=Exocyst subunit Exo70 family protein A1 && PF03081:Exo70 exocyst complex subunit	Exo70
CL3G046292012_alt	0	0	0	17.6024	10.4425	26.5263	0	18.1904	-6.59162	0.000107546	0.00255892	CL3G046292012_alt	Chr03_alt	12696541	12700260	+	594	-	- && - && -	-
CL2G044546012_alt	0	0	0	18.5289	13.2905	23.5789	0	18.4661	-6.61348	8.54356e-05	0.00209248	CL2G044546012_alt	Chr02_alt	44602844	44603098	-	255	-	- && - && -	-
CL5G055516012_alt	0	0	0	11.1173	22.7837	22.5965	0	18.8325	-6.64166	7.86947e-05	0.00195555	CL5G055516012_alt	Chr05_alt	37662201	37662494	+	294	-	- && - && -	-
CL3G048400012_alt	0	0	0	20.3818	15.1891	21.614	0	19.0616	-6.65942	6.38462e-05	0.00162493	CL3G048400012_alt	Chr03_alt	26890083	26890973	-	891	-	- && - && PF03087:Arabidopsis protein of unknown function	-
CL2G042519012_alt	0	0	0	17.6024	11.3919	32.421	0	20.4718	-6.76193	4.6329e-05	0.00121919	CL2G042519012_alt	Chr02_alt	28418800	28420124	-	723	-	- && O81263.2 RecName: Full=Thymidine kinase && PF00265:Thymidine kinase	TK
CL2G041946012_alt	0	0	0	24.0875	16.1385	21.614	0	20.6133	-6.77245	3.43177e-05	0.000931997	CL2G041946012_alt	Chr02_alt	22683090	22683332	+	243	-	- && Q9FFT9.1 RecName: Full=DEAD-box ATP-dependent RNA helicase 32 && -	-
CL8G065194012_alt	0	0	0	17.6024	17.0878	27.5087	0	20.733	-6.7804	3.39458e-05	0.000924015	CL8G065194012_alt	Chr08_alt	13433073	13433492	-	420	-	- && Q944C1.2 RecName: Full=Phosphoinositide phospholipase C 4; AltName: Full=Phosphoinositide phospholipase PLC4; Short=AtPLC4; Short=PI-PLC4 && PF09279:Phosphoinositide-specific phospholipase C, efhand-like	-
CL5G052489012_alt	0	0	0	33.352	13.2905	15.7193	0	20.7873	-6.78503	4.00905e-05	0.00106892	CL5G052489012_alt	Chr05_alt	4414329	4417605	+	891	-	- && - && PF08241:Methyltransferase domain	Methyltransf_11
CL9G067946012_alt	0	0	0	13.8967	17.0878	33.4035	0	21.4626	-6.83002	3.00228e-05	0.000828177	CL9G067946012_alt	Chr09_alt	19772980	19778574	+	3222	-	- && Q40392.1 RecName: Full=TMV resistance protein N && PF01582:TIR domain|PF00931:NB-ARC domain	TIR
CL3G045465012_alt	0	0	0	14.8231	26.581	27.5087	0	22.9709	-6.92828	1.50766e-05	0.000452918	CL3G045465012_alt	Chr03_alt	863736	865173	-	1344	-	- && - && PF13962:Domain of unknown function|PF12796:Ankyrin repeats (3 copies)	-
CL6G057653012_alt	0	0	0	25.014	28.4796	18.6666	0	24.0534	-6.99527	9.30674e-06	0.000294724	CL6G057653012_alt	Chr06_alt	1921755	1922135	-	381	-	- && - && -	-
CL5G054074012_alt	0	0	0	13.8967	29.429	29.4736	0	24.2664	-7.00738	1.01343e-05	0.000317492	CL5G054074012_alt	Chr05_alt	20556074	20556995	-	237	-	- && - && -	-
CL5G056275012_alt	0	0	0	25.014	24.6824	24.5614	0	24.7526	-7.03641	6.78903e-06	0.000222768	CL5G056275012_alt	Chr05_alt	42094660	42096922	-	261	-	- && - && -	-
CL3G047939012_alt	0	0	0	32.4255	25.6317	23.5789	0	27.212	-7.17328	2.98095e-06	0.000105297	CL3G047939012_alt	Chr03_alt	24493534	24496175	+	1275	-	- && O48723.1 RecName: Full=Patatin-like protein 2; Short=AtPLP2; AltName: Full=Patatin-related phospholipase A IIalpha; Short=pPLAIIa; AltName: Full=Phospholipase A IIA; Short=AtPLAIIA && PF01734:Patatin-like phospholipase	-
CL4G049551012_alt	0	0	0	38.9107	20.8851	23.5789	0	27.7915	-7.20381	2.80073e-06	9.97347e-05	CL4G049551012_alt	Chr04_alt	6423575	6424826	-	1188	-	- && O14638.2 RecName: Full=Ectonucleotide pyrophosphatase/phosphodiesterase family member 3; Short=E-NPP 3; AltName: Full=Phosphodiesterase I beta; Short=PD-Ibeta; AltName: Full=Phosphodiesterase I/nucleotide pyrophosphatase 3; AltName: CD_antigen=CD203c; Includes: RecName: Full=Alkaline phosphodiesterase I; Includes: RecName: Full=Nucleotide pyrophosphatase; Short=NPPase; AltName: Full=Nucleoti…	-
CL5G055413012_alt	0	0	0	30.5727	22.7837	31.4385	0	28.265	-7.22779	2.10205e-06	7.70439e-05	CL5G055413012_alt	Chr05_alt	37111994	37112935	-	942	-	- && Q42374.1 RecName: Full=Syntaxin-related protein KNOLLE; AltName: Full=Syntaxin-111; Short=AtSYP111 && PF00804:Syntaxin|PF05739:SNARE domain	SNARE
CL4G050558012_alt	0	0	0	23.1611	27.5303	39.2982	0	29.9965	-7.31324	1.28869e-06	4.95884e-05	CL4G050558012_alt	Chr04_alt	18375891	18378832	+	1107	-	- && Q54NS9.1 RecName: Full=Apoptosis-inducing factor homolog A && PF07992:Pyridine nucleotide-disulphide oxidoreductase	Pyr_redox_2
CL9G068456012_alt	0	0	0	31.4991	10.4425	50.1052	0	30.6823	-7.3458	2.16139e-06	7.878e-05	CL9G068456012_alt	Chr09_alt	26452999	26456584	-	495	-	- && - && PF02902:Ulp1 protease family, C-terminal catalytic domain	Peptidase_C48
CL9G068406012_alt	0	0	0	41.69	37.0235	13.7544	0	30.8226	-7.3534	1.47301e-06	5.60171e-05	CL9G068406012_alt	Chr09_alt	25835931	25836584	+	393	-	- && P55143.1 RecName: Full=Glutaredoxin && PF00462:Glutaredoxin	-
CL7G060789012_alt	0	0	0	26.8669	32.2769	35.3684	0	31.5041	-7.38418	7.28747e-07	2.98718e-05	CL7G060789012_alt	Chr07_alt	2481491	2482362	-	696	-	- && Q9SN45.2 RecName: Full=Protein DOG1-like 2 && PF14144:Seed dormancy control	-
CL0G070544012_alt	0	0	0	24.0875	29.429	42.2455	0	31.9207	-7.40292	7.19388e-07	2.95342e-05	CL0G070544012_alt	002171F_alt	46343	47792	+	798	-	- && - && -	-
CL6G057644012_alt	0	0	0	43.5429	29.429	37.3333	0	36.7684	-7.60738	1.61111e-07	7.43824e-06	CL6G057644012_alt	Chr06_alt	1880231	1880512	-	282	-	- && - && -	-
CL4G051300012_alt	0	0	0	37.9842	32.2769	40.2806	0	36.8473	-7.61032	1.49306e-07	6.93778e-06	CL4G051300012_alt	Chr04_alt	25633145	25634178	+	843	-	- && Q38857.1 RecName: Full=Xyloglucan endotransglucosylase/hydrolase protein 22; Short=At-XTH22; Short=XTH-22; AltName: Full=Touch protein 4; Flags: Precursor && PF00722:Glycosyl hydrolases family 16|PF06955:Xyloglucan endo-transglycosylase (XET) C-terminus	-
CL1G037746012_alt	0	0	0	35.2049	40.8208	35.3684	0	37.1314	-7.62147	1.36124e-07	6.39685e-06	CL1G037746012_alt	Chr01_alt	9954383	9954694	-	312	-	- && - && -	-
CL5G053220012_alt	0	0	0	43.5429	34.1756	40.2806	0	39.333	-7.70461	7.62385e-08	3.77833e-06	CL5G053220012_alt	Chr05_alt	9306708	9309651	-	1974	-	- && - && PF03372:Endonuclease/Exonuclease/phosphatase family|PF00078:Reverse transcriptase (RNA-dependent DNA polymerase)	RVT_1
CL4G051419012_alt	0	0	0	60.2189	45.5674	42.2455	0	49.3439	-8.03194	7.07421e-09	4.06474e-07	CL4G051419012_alt	Chr04_alt	26416811	26417836	+	507	-	- && - && -	-
CL6G060014012_alt	0	0	0	45.3958	69.3005	37.3333	0	50.6765	-8.07029	6.37244e-09	3.67757e-07	CL6G060014012_alt	Chr06_alt	21319754	21321266	+	1221	-	- && P0C897.1 RecName: Full=Putative UPF0481 protein At3g02645 && PF03140:Plant protein of unknown function	-
CL7G061341012_alt	0	0	0	77.8213	79.743	50.1052	0	69.2232	-8.52037	1.72487e-10	1.23347e-08	CL7G061341012_alt	Chr07_alt	7317556	7318305	-	750	-	- && - && PF07649:C1-like domain	C1_3
CL5G053219012_alt	0	0	0	65.7775	51.2633	100.21	0	72.4171	-8.58482	1.2423e-10	9.10652e-09	CL5G053219012_alt	Chr05_alt	9305148	9306656	-	1137	-	- && - && PF13456:Reverse transcriptase-like|PF13966:zinc-binding in reverse transcriptase	-
CL7G060851012_alt	0	1.06435	13.0781	1879.76	1998.32	2022.87	4.71415	1966.98	-8.7014	4.52891e-11	3.41498e-09	CL7G060851012_alt	Chr07_alt	3043561	3044652	+	210	-	- && - && -	-
CL6G058889012_alt	0	0	0	128.776	138.601	128.702	0	132.026	-9.45158	5.88685e-14	5.93557e-12	CL6G058889012_alt	Chr06_alt	14915341	14915826	+	486	-	- && - && PF07107:Wound-induced protein WI12	-

## Sheet: ACZvsYCZ
Table S2-2. The differentially expressed genes (DEGs) of each pair-wise comparison of ACZ vs YCZ
gene_id	readcountACZ_1	readcountACZ_2	readcountACZ_3	readcountYCZ_1	readcountYCZ_2	readcountYCZ_3	readcountACZ	readcountYCZ	log2FoldChange	pvalue	padj	gene_name	gene_chr	gene_start	gene_end	gene_strand	gene_length	gene_biotype	gene_description	tf_family
CL7G060851012_alt	235.084	1381.22	283.501	0	0	0	633.268	0	11.7501	1.7707e-11	4.67549e-10	CL7G060851012_alt	Chr07_alt	3043561	3044652	+	210	-	- && - && -	-
CL0G071198012_alt	144.969	178.189	140.309	0	1.06297	0	154.489	0.354324	8.7528	7.05608e-13	2.23111e-11	CL0G071198012_alt	002943F_alt	18982	20327	+	441	-	- && - && -	-
CL5G055112012_alt	73.4638	60.4031	81.6867	0	0	0	71.8512	0	8.61073	7.75712e-12	2.14375e-10	CL5G055112012_alt	Chr05_alt	34419143	34419538	+	396	-	- && - && -	-
CL5G056792012_alt	75.4228	65.4367	59.5832	0	0	0	66.8143	0	8.5055	1.56892e-11	4.18635e-10	CL5G056792012_alt	Chr05_alt	44694134	44697565	-	1560	-	- && Q8GYY5.1 RecName: Full=Rho GTPase-activating protein 3; AltName: Full=Rho-type GTPase-activating protein 3 && PF00620:RhoGAP domain	RhoGAP
CL4G049290012_alt	109.706	124.833	133.582	0.969299	0	0	122.707	0.3231	8.42081	6.46878e-12	1.80925e-10	CL4G049290012_alt	Chr04_alt	4864609	4867630	+	1548	-	- && O48786.1 RecName: Full=Cytochrome P450 734A1; AltName: Full=Protein PHYB ACTIVATION-TAGGED SUPPRESSOR 1 && PF00067:Cytochrome P450	p450
CL5G055113012_alt	470.168	394.634	462.251	3.8772	0	0	442.351	1.2924	8.37799	1.04189e-28	1.66805e-26	CL5G055113012_alt	Chr05_alt	34419619	34425387	-	1374	-	- && Q3UDW8.2 RecName: Full=Heparan-alpha-glucosaminide N-acetyltransferase; AltName: Full=Transmembrane protein 76 && PF07786:Protein of unknown function (DUF1624)	-
CL2G044538012_alt	54.853	43.2889	55.7392	0	0	0	51.2937	0	8.12446	2.58376e-10	5.75347e-09	CL2G044538012_alt	Chr02_alt	44545903	44546202	+	300	-	- && - && -	-
CL7G061734012_alt	48.9759	52.3494	48.051	0	0	0	49.7921	0	8.08123	3.12763e-10	6.87658e-09	CL7G061734012_alt	Chr07_alt	10824878	10825908	-	396	-	- && - && -	-
CL8G065388012_alt	29.3855	32.215	76.8816	0	0	0	46.1607	0	7.97274	3.266e-09	6.06135e-08	CL8G065388012_alt	Chr08_alt	14248181	14248627	-	291	-	- && Q9ZW19.1 RecName: Full=Tropinone reductase homolog At2g29360 && -	-
CL4G049777012_alt	19.5903	44.2956	43.2459	0	0	0	35.7106	0	7.60166	2.22478e-08	3.51137e-07	CL4G049777012_alt	Chr04_alt	10066712	10067911	+	924	-	- && Q9SZI6.1 RecName: Full=Putative GATA transcription factor 22 && PF00320:GATA zinc finger	GATA
CL5G053257012_alt	48.9759	66.4434	60.5443	0	0	0.968942	58.6545	0.322981	7.35571	7.09716e-09	1.23412e-07	CL5G053257012_alt	Chr05_alt	9542939	9543570	+	480	-	- && - && -	-
CL6G059924012_alt	32.3241	24.1612	23.0645	0	0	0	26.5166	0	7.1723	1.85047e-07	2.40096e-06	CL6G059924012_alt	Chr06_alt	20711263	20711644	-	300	-	- && - && -	-
CL8G063775012_alt	31.3446	22.1478	24.0255	0	0	0	25.8393	0	7.1351	2.3427e-07	2.97994e-06	CL8G063775012_alt	Chr08_alt	2095364	2101903	-	906	-	- && - && PF00561:alpha/beta hydrolase fold	Abhydrolase_1
CL1G037923012_alt	17.6313	23.1545	36.5188	0	0	0	25.7682	0	7.13145	3.5526e-07	4.3616e-06	CL1G037923012_alt	Chr01_alt	11485766	11487413	-	1149	-	- && P69781.1 RecName: Full=GATA transcription factor 12 && PF00320:GATA zinc finger	GATA
CL5G054243012_alt	30.365	25.168	21.1424	0	0	0	25.5585	0	7.11908	2.58147e-07	3.251e-06	CL5G054243012_alt	Chr05_alt	24451263	24453438	-	1104	-	- && Q9FGG3.1 RecName: Full=WAT1-related protein At5g64700 && PF00892:EamA-like transporter family	DUF6
CL5G056622012_alt	32.3241	20.1344	24.0255	0	0	0	25.4946	0	7.11582	2.90685e-07	3.63447e-06	CL5G056622012_alt	Chr05_alt	43832336	43833101	-	534	-	- && - && PF15699:NPR1 interacting	-
CL2G041761012_alt	45.0578	56.3762	47.09	0.969299	0	0	49.508	0.3231	7.11104	2.99315e-08	4.6041e-07	CL2G041761012_alt	Chr02_alt	19990620	19993208	+	1329	-	- && Q9ZR09.1 RecName: Full=Putative F-box/FBD/LRR-repeat protein At4g03220 && PF08387:FBD|PF00646:F-box domain	F-box
CL2G044618012_alt	24.4879	21.1411	26.9086	0	0	0	24.1792	0	7.03944	3.99211e-07	4.83094e-06	CL2G044618012_alt	Chr02_alt	44968945	44969292	-	348	-	- && Q9LSQ6.1 RecName: Full=Calcium-binding protein PBP1; AltName: Full=KIC-related protein 2; AltName: Full=PINOID-binding protein 1 && PF13833:EF-hand domain pair	-
CL9G066689012_alt	185.129	179.196	150.88	0	0	3.87577	171.735	1.29192	7.0144	4.54344e-19	3.04247e-17	CL9G066689012_alt	Chr09_alt	3349646	3350908	+	1263	-	- && P13917.2 RecName: Full=Basic 7S globulin; AltName: Full=SBg7S; Short=Bg; Contains: RecName: Full=Basic 7S globulin high kDa subunit; Contains: RecName: Full=Basic 7S globulin low kDa subunit; Flags: Precursor && PF14541:Xylanase inhibitor C-terminal|PF14543:Xylanase inhibitor N-terminal	-
CL2G044524012_alt	50.9349	32.215	52.8561	0	0	0.968942	45.3353	0.322981	6.98475	8.20465e-08	1.15258e-06	CL2G044524012_alt	Chr02_alt	44457370	44461100	+	552	-	- && - && -	-
CL4G050387012_alt	21.5494	21.1411	19.2204	0	0	0	20.637	0	6.81054	1.59502e-06	1.69396e-05	CL4G050387012_alt	Chr04_alt	17008079	17009838	-	1533	-	- && O22307.1 RecName: Full=Cytochrome P450 71D11, partial [Lotus japonicus] && PF00067:Cytochrome P450	p450
CL6G058737012_alt	23.5084	25.168	12.4933	0	0	0	20.3899	0	6.79266	2.67779e-06	2.71256e-05	CL6G058737012_alt	Chr06_alt	13797029	13798092	-	816	-	- && Q9FIQ5.1 RecName: Full=Protein TORNADO 2; AltName: Full=Protein EKEKO; AltName: Full=TETRASPANIN-1 && PF00335:Tetraspanin family	Tetraspannin
CL3G046198012_alt	22.5289	20.1344	18.2594	0	0	0	20.3075	0	6.78734	1.88342e-06	1.97094e-05	CL3G046198012_alt	Chr03_alt	11557646	11559323	-	369	-	- && - && -	-
CL7G062431012_alt	44.0783	25.168	46.129	0.969299	0	0	38.4584	0.3231	6.7475	3.60745e-07	4.4211e-06	CL7G062431012_alt	Chr07_alt	16532094	16533913	-	1392	-	- && Q9FDW1.1 RecName: Full=Transcription factor MYB44; AltName: Full=Myb-related protein 44; Short=AtMYB44; AltName: Full=Myb-related protein R1; Short=AtMYBR1 && PF00249:Myb-like DNA-binding domain	Myb_DNA-binding
CL9G069286012_alt	16.6518	23.1545	19.2204	0	0	0	19.6756	0	6.74156	2.61481e-06	2.65551e-05	CL9G069286012_alt	Chr09_alt	33745549	33745992	-	444	-	- && - && -	-
CL4G051221012_alt	20.5699	21.1411	16.3373	0	0	0	19.3494	0	6.71744	2.9445e-06	2.95479e-05	CL4G051221012_alt	Chr04_alt	25040115	25042819	-	1878	-	- && Q9SA25.1 RecName: Full=Wall-associated receptor kinase-like 8; Flags: Precursor && PF13947:Wall-associated receptor kinase galacturonan-binding|PF00069:Protein kinase domain	Pkinase
CL3G046429012_alt	37.2217	7.04703	13.4543	0	0	0	19.241	0	6.70997	1.5104e-05	0.00012867	CL3G046429012_alt	Chr03_alt	14291595	14293904	+	1059	-	- && Q9SGA8.1 RecName: Full=UDP-glycosyltransferase 83A1 && PF00201:UDP-glucoronosyl and UDP-glucosyl transferase	UDPGT
CL9G068803012_alt	16.6518	27.1814	12.4933	0	0	0	18.7755	0	6.67345	5.63905e-06	5.29269e-05	CL9G068803012_alt	Chr09_alt	30487440	30489236	+	1593	-	- && - && PF14309:Domain of unknown function (DUF4378)	-
CL2G044536012_alt	19.5903	23.1545	13.4543	0	0	0	18.733	0	6.67045	4.55614e-06	4.37355e-05	CL2G044536012_alt	Chr02_alt	44540556	44541146	+	591	-	- && - && -	-
CL4G049158012_alt	19.5903	19.1277	17.2984	0	0	0	18.6721	0	6.66619	3.81245e-06	3.73299e-05	CL4G049158012_alt	Chr04_alt	3756620	3758252	+	825	-	- && Q8LAL2.2 RecName: Full=Auxin-responsive protein IAA26; AltName: Full=Indoleacetic acid-induced protein 26; AltName: Full=Phytochrome-associated protein 1 && PF02309:AUX/IAA family	-
CL2G044801012_alt	21.5494	15.1008	19.2204	0	0	0	18.6235	0	6.66281	4.23634e-06	4.10475e-05	CL2G044801012_alt	Chr02_alt	46135499	46136155	-	282	-	- && - && -	-
CL4G051013012_alt	15.6723	17.1142	22.1035	0	0	0	18.2966	0	6.63726	4.93055e-06	4.69253e-05	CL4G051013012_alt	Chr04_alt	23060153	23063115	+	1785	-	- && P83948.1 RecName: Full=Pectinesterase 3; Short=PE 3; AltName: Full=Pectin methylesterase 3; Flags: Precursor && PF01095:Pectinesterase|PF04043:Plant invertase/pectin methylesterase inhibitor	-
CL7G060852012_alt	425.11	1520.14	1759.63	15.5088	20.1965	2.90683	1234.96	12.8707	6.58754	1.04693e-13	3.67309e-12	CL7G060852012_alt	Chr07_alt	3044672	3045798	-	642	-	- && P32765.1 RecName: Full=21 kDa seed protein; Flags: Precursor && PF00197:Trypsin and protease inhibitor	-
CL7G062673012_alt	21.5494	34.2284	47.09	0	0	0.968942	34.2893	0.322981	6.58167	1.03686e-06	1.1512e-05	CL7G062673012_alt	Chr07_alt	17612160	17613876	+	1194	-	- && Q58G01.1 RecName: Full=Transcription factor bHLH155; AltName: Full=BHLH transcription factor gamma; Short=bHLH gamma; AltName: Full=Basic helix-loop-helix protein 155; Short=AtbHLH155; Short=bHLH 155; AltName: Full=LONESOME HIGHWAY-like protein 3; AltName: Full=bHLH transcription factor bHLH155 && PF14215:bHLH-MYC and R2R3-MYB transcription factors N-terminal	-
CL4G049341012_alt	104.808	100.672	76.8816	1.9386	1.06297	0	94.1206	1.00052	6.55808	9.87631e-13	3.04005e-11	CL4G049341012_alt	Chr04_alt	5228874	5230267	-	678	-	- && - && PF01221:Dynein light chain type 1	-
CL5G055340012_alt	24.4879	12.0806	15.3763	0	0	0	17.315	0	6.5577	1.01319e-05	9.02029e-05	CL5G055340012_alt	Chr05_alt	36423104	36424328	+	483	-	- && - && PF00407:Pathogenesis-related protein Bet v I family	-
CL2G044324012_alt	20.5699	23.1545	7.68816	0	0	0	17.1375	0	6.54176	1.66377e-05	0.000140023	CL2G044324012_alt	Chr02_alt	43278642	43280518	+	366	-	- && - && -	-
CL4G051019012_alt	636.686	691.616	616.975	0.969299	20.1965	0	648.426	7.05526	6.52871	2.53211e-05	0.00020217	CL4G051019012_alt	Chr04_alt	23100712	23103772	+	1608	-	- && Q3E989.1 RecName: Full=Probable pectinesterase/pectinesterase inhibitor 54; Includes: RecName: Full=Pectinesterase inhibitor 54; AltName: Full=Pectin methylesterase inhibitor 54; Includes: RecName: Full=Pectinesterase 54; Short=PE 54; AltName: Full=Pectin methylesterase 54; Short=AtPME54; Flags: Precursor && PF01095:Pectinesterase|PF04043:Plant invertase/pectin methylesterase inhibitor	-
CL2G044053012_alt	14.6928	17.1142	18.2594	0	0	0	16.6888	0	6.50434	1.00057e-05	8.91933e-05	CL2G044053012_alt	Chr02_alt	42026380	42026781	+	402	-	- && - && -	-
CL4G048785012_alt	19.5903	12.0806	18.2594	0	0	0	16.6434	0	6.5008	1.17242e-05	0.000102587	CL4G048785012_alt	Chr04_alt	1305289	1306632	-	1344	-	- && E9ERT9.1 RecName: Full=Endochitinase 1; AltName: Full=Chitinase 1; Flags: Precursor && PF00704:Glycosyl hydrolases family 18	-
CL5G056510012_alt	17.6313	26.1747	5.76612	0	0	0	16.524	0	6.48894	3.23853e-05	0.00025046	CL5G056510012_alt	Chr05_alt	43255341	43257413	-	1149	-	- && - && -	-
CL0G070393012_alt	15.6723	20.1344	13.4543	0	0	0	16.4203	0	6.48044	1.23704e-05	0.00010752	CL0G070393012_alt	001878F_alt	86407	88094	+	981	-	- && Q9SZB9.2 RecName: Full=Peroxidase 47; Short=Atperox P47; AltName: Full=ATP32; Flags: Precursor && PF00141:Peroxidase	-
CL0G071967012_alt	13.7132	19.1277	16.3373	0	0	0	16.3927	0	6.47824	1.20692e-05	0.000105296	CL0G071967012_alt	004706F_alt	16903	17817	+	213	-	- && - && -	-
CL0G071615012_alt	41.1397	27.1814	25.9475	0.969299	0	0	31.4229	0.3231	6.45545	1.56973e-06	1.66965e-05	CL0G071615012_alt	003601F_alt	32514	33005	+	492	-	- && - && PF07107:Wound-induced protein WI12	-
CL5G056751012_alt	10.7747	12.0806	24.0255	0	0	0	15.6269	0	6.41014	2.63155e-05	0.000209267	CL5G056751012_alt	Chr05_alt	44483195	44485068	-	1248	-	- && Q700E4.1 RecName: Full=Transcription factor bHLH67; AltName: Full=Basic helix-loop-helix protein 67; Short=AtbHLH67; Short=bHLH 67; AltName: Full=Transcription factor EN 11; AltName: Full=bHLH transcription factor bHLH067 && PF00010:Helix-loop-helix DNA-binding domain	HLH
CL9G066664012_alt	116.563	123.826	98.024	1.9386	2.12594	0	112.804	1.35485	6.40202	1.52672e-15	6.78306e-14	CL9G066664012_alt	Chr09_alt	3143421	3144734	-	1314	-	- && P13917.2 RecName: Full=Basic 7S globulin; AltName: Full=SBg7S; Short=Bg; Contains: RecName: Full=Basic 7S globulin high kDa subunit; Contains: RecName: Full=Basic 7S globulin low kDa subunit; Flags: Precursor && PF14541:Xylanase inhibitor C-terminal|PF14543:Xylanase inhibitor N-terminal	-
CL3G046986012_alt	13.7132	16.1075	15.3763	0	0	0	15.0657	0	6.3566	2.25454e-05	0.000182587	CL3G046986012_alt	Chr03_alt	19203945	19205372	+	378	-	- && - && -	-
CL6G057977012_alt	9.79517	22.1478	12.4933	0	0	0	14.8121	0	6.33146	3.79312e-05	0.000287994	CL6G057977012_alt	Chr06_alt	6525825	6527849	-	2025	-	- && Q9LFG8.1 RecName: Full=ABC transporter G family member 20; Short=ABC transporter ABCG.20; Short=AtABCG20; AltName: Full=Probable white-brown complex homolog protein 20; Short=AtWBC20 && PF00005:ABC transporter|PF01061:ABC-2 type transporter	ABC2_membrane
CL3G046204012_alt	16.6518	18.1209	9.6102	0	0	0	14.7943	0	6.32987	3.28045e-05	0.000253	CL3G046204012_alt	Chr03_alt	11634291	11635636	-	555	-	- && - && -	-
CL3G046688012_alt	12.7337	10.0672	21.1424	0	0	0	14.6478	0	6.31684	3.83912e-05	0.00029109	CL3G046688012_alt	Chr03_alt	16447061	16448816	-	1401	-	- && Q9FIA0.1 RecName: Full=UDP-glycosyltransferase 76C2; AltName: Full=Cytokinin-N-glucosyltransferase 2 && PF00201:UDP-glucoronosyl and UDP-glucosyl transferase	UDPGT
CL1G038412012_alt	22.5289	26.1747	36.5188	0.969299	0	0	28.4074	0.3231	6.31025	3.35193e-06	3.32131e-05	CL1G038412012_alt	Chr01_alt	15619931	15620398	+	468	-	- && - && -	-
CL1G037333012_alt	1035.35	1083.23	992.734	25.2018	12.7557	1.93788	1037.1	13.2984	6.28489	1.5964e-15	7.08136e-14	CL1G037333012_alt	Chr01_alt	7191141	7191921	+	576	-	- && - && PF12681:Glyoxalase-like domain	-
CL7G061732012_alt	184.149	153.021	192.204	0.969299	0	5.81365	176.458	2.26098	6.249	5.48739e-23	5.43994e-21	CL7G061732012_alt	Chr07_alt	10821886	10823074	-	549	-	- && - && PF02902:Ulp1 protease family, C-terminal catalytic domain	Peptidase_C48
CL2G040665012_alt	10.7747	19.1277	11.5322	0	0	0	13.8115	0	6.23065	5.43271e-05	0.000397111	CL2G040665012_alt	Chr02_alt	6613145	6614974	+	213	-	- && - && -	-
CL8G064515012_alt	13.7132	17.1142	10.5712	0	0	0	13.7996	0	6.22951	4.98579e-05	0.000368113	CL8G064515012_alt	Chr08_alt	7185237	7185665	+	429	-	- && Q0V7Z5.1 RecName: Full=Auxin-responsive protein SAUR64; AltName: Full=Protein SMALL AUXIN UP RNA 64 && PF02519:Auxin responsive protein	Auxin_inducible
CL6G058563012_alt	9.79517	18.1209	13.4543	0	0	0	13.7901	0	6.22862	5.38276e-05	0.00039377	CL6G058563012_alt	Chr06_alt	11918892	11919101	+	210	-	- && - && -	-
CL2G044307012_alt	14.6928	14.0941	12.4933	0	0	0	13.76	0	6.22577	4.56895e-05	0.00033995	CL2G044307012_alt	Chr02_alt	43193531	43193941	+	411	-	- && - && PF04398:Protein of unknown function, DUF538	-
CL5G057444012_alt	10.7747	13.0873	17.2984	0	0	0	13.7201	0	6.22199	5.1984e-05	0.000381787	CL5G057444012_alt	Chr05_alt	47901232	47901933	-	303	-	- && Q40220.1 RecName: Full=Rac-like GTP-binding protein RAC2; Flags: Precursor && PF00071:Ras family	Ras
CL5G052061012_alt	52.8939	48.3225	47.09	1.9386	0	0	49.4355	0.646199	6.2189	5.16372e-08	7.55492e-07	CL5G052061012_alt	Chr05_alt	1885056	1886855	-	1488	-	- && Q9SLP1.1 RecName: Full=Cytochrome P450 78A9 && PF00067:Cytochrome P450	p450
CL5G055798012_alt	30.365	26.1747	23.0645	0	0	0.968942	26.5347	0.322981	6.21139	4.91908e-06	4.68321e-05	CL5G055798012_alt	Chr05_alt	39172046	39172661	-	510	-	- && - && -	-
CL8G064393012_alt	9.79517	14.0941	16.3373	0	0	0	13.4089	0	6.18872	6.28626e-05	0.000450286	CL8G064393012_alt	Chr08_alt	6470509	6472810	-	1230	-	- && Q8L883.1 RecName: Full=Auxin transporter-like protein 5; AltName: Full=AUX1-like protein 5; AltName: Full=MtLAX5 && PF01490:Transmembrane amino acid transporter protein	Aa_trans
CL5G052801012_alt	9.79517	9.06047	20.1814	0	0	0	13.0124	0	6.1461	0.000101484	0.000685013	CL5G052801012_alt	Chr05_alt	6474966	6475703	-	738	-	- && Q00451.1 RecName: Full=36.4 kDa proline-rich protein && PF14547:Hydrophobic seed protein	-
CL0G071446012_alt	8.81565	11.0739	17.2984	0	0	0	12.396	0	6.07575	0.000122376	0.00080821	CL0G071446012_alt	003296F_alt	25623	27335	+	1095	-	- && Q58G01.1 RecName: Full=Transcription factor bHLH155; AltName: Full=BHLH transcription factor gamma; Short=bHLH gamma; AltName: Full=Basic helix-loop-helix protein 155; Short=AtbHLH155; Short=bHLH 155; AltName: Full=LONESOME HIGHWAY-like protein 3; AltName: Full=bHLH transcription factor bHLH155 && PF14215:bHLH-MYC and R2R3-MYB transcription factors N-terminal	-
CL3G046437012_alt	46.0373	35.2351	51.8951	0.969299	0	0.968942	44.3892	0.64608	6.06441	1.44978e-07	1.92592e-06	CL3G046437012_alt	Chr03_alt	14369409	14369651	+	243	-	- && Q9SGA8.1 RecName: Full=UDP-glycosyltransferase 83A1 && -	-
CL0G070678012_alt	8.81565	13.0873	14.4153	0	0	0	12.1061	0	6.0412	0.000131318	0.000860127	CL0G070678012_alt	002312F-001-01_alt	53874	54877	+	831	-	- && Q94KL7.1 RecName: Full=Secoisolariciresinol dehydrogenase && PF00106:short chain dehydrogenase	adh_short
CL5G057393012_alt	12.7337	11.0739	12.4933	0	0	0	12.1003	0	6.04059	0.00011832	0.00078507	CL5G057393012_alt	Chr05_alt	47624571	47625338	-	768	-	- && Q8L9K1.2 RecName: Full=Ethylene-responsive transcription factor 13; Short=AtERF13; AltName: Full=Ethylene-responsive element-binding factor 13; Short=EREBP-13 && PF00847:AP2 domain	AP2
CL5G057376012_alt	10.7747	9.06047	15.3763	0	0	0	11.7372	0	5.99705	0.000165622	0.00105674	CL5G057376012_alt	Chr05_alt	47547957	47548613	-	657	-	- && Q9M219.1 RecName: Full=Transcription termination factor MTEF18, mitochondrial; AltName: Full=Mitochondrial transcription termination factor 18; AltName: Full=Protein SUPPRESSOR OF HOT1-4 1; Flags: Precursor && -	-
CL2G045175012_alt	252.715	240.606	187.399	0	0	10.6584	226.907	3.55279	5.99147	0.000542678	0.00295492	CL2G045175012_alt	Chr02_alt	48496103	48497951	+	1128	-	- && Q7VG78.1 RecName: Full=Probable GMP synthase [glutamine-hydrolyzing]; AltName: Full=GMP synthetase; AltName: Full=Glutamine amidotransferase && PF03352:Methyladenine glycosylase	-
CL7G061076012_alt	6.85662	17.1142	10.5712	0	0	0	11.514	0	5.96814	0.000233634	0.00142946	CL7G061076012_alt	Chr07_alt	5594616	5597932	+	1071	-	- && C0LGH2.2 RecName: Full=Probable LRR receptor-like serine/threonine-protein kinase At1g56130; Flags: Precursor && PF00069:Protein kinase domain	Pkinase
CL7G060759012_alt	18.6108	26.1747	21.1424	0	0	0.968942	21.976	0.322981	5.93924	2.02394e-05	0.000166169	CL7G060759012_alt	Chr07_alt	2350111	2350668	+	558	-	- && Q9S7R3.1 RecName: Full=Protein LIGHT-DEPENDENT SHORT HYPOCOTYLS 10; AltName: Full=Protein ORGAN BOUNDARY 10 && PF04852:Protein of unknown function (DUF640)	-
CL6G059854012_alt	16.6518	33.2217	15.3763	0	0	0.968942	21.7499	0.322981	5.92372	3.16287e-05	0.000245495	CL6G059854012_alt	Chr06_alt	20329340	20331983	-	1011	-	- && - && -	-
CL5G056589012_alt	110.685	82.5509	107.634	4.84649	0	0	100.29	1.6155	5.92041	1.69812e-14	6.58836e-13	CL5G056589012_alt	Chr05_alt	43664217	43664975	+	759	-	- && - && -	-
CL6G060305012_alt	4.89759	4.02687	24.0255	0	0	0	10.9833	0	5.90206	0.00080003	0.00413554	CL6G060305012_alt	Chr06_alt	23006387	23006764	-	378	-	- && - && -	-
CL8G065790012_alt	11.7542	28.1881	24.0255	0.969299	0	0	21.3226	0.3231	5.8957	3.62323e-05	0.000276679	CL8G065790012_alt	Chr08_alt	16806715	16807140	+	426	-	- && O65695.1 RecName: Full=Auxin-responsive protein SAUR50; AltName: Full=Protein SMALL AUXIN UP RNA 50 && PF02519:Auxin responsive protein	Auxin_inducible
CL5G052799012_alt	5.8771	17.1142	9.6102	0	0	0	10.8672	0	5.88461	0.000378098	0.00217169	CL5G052799012_alt	Chr05_alt	6464837	6465229	-	393	-	- && P14009.1 RecName: Full=14 kDa proline-rich protein DC2.15; Flags: Precursor && PF14547:Hydrophobic seed protein	-
CL6G058168012_alt	13.7132	10.0672	8.64918	0	0	0	10.8099	0	5.87767	0.000283059	0.00169173	CL6G058168012_alt	Chr06_alt	8885161	8885403	-	243	-	- && - && -	-
CL8G064249012_alt	11.7542	9.06047	11.5322	0	0	0	10.7823	0	5.87434	0.000271849	0.0016335	CL8G064249012_alt	Chr08_alt	5668015	5668236	-	222	-	- && - && -	-
CL9G066407012_alt	13.7132	12.0806	5.76612	0	0	0	10.52	0	5.83798	0.000412315	0.00233642	CL9G066407012_alt	Chr09_alt	1748485	1748703	+	219	-	- && - && -	-
CL5G052628012_alt	5.8771	8.05375	17.2984	0	0	0	10.4097	0	5.82413	0.000518348	0.00284468	CL5G052628012_alt	Chr05_alt	5369266	5370539	+	744	-	- && O23547.2 RecName: Full=Expansin-like B1; Short=At-EXPR1; Short=AtEXLB1; Short=AtEXPR1; AltName: Full=Ath-ExpBeta-3.1; Flags: Precursor && PF03330:Rare lipoprotein A (RlpA)-like double-psi beta-barrel|PF01357:Pollen allergen	-
CL2G040667012_alt	185.129	164.095	212.385	6.78509	3.18892	0	187.203	3.32467	5.81414	1.10373e-25	1.33103e-23	CL2G040667012_alt	Chr02_alt	6616533	6618269	-	978	-	- && Q9FFH0.1 RecName: Full=Transcription activator GLK2; AltName: Full=GBF'S PRO-RICH REGION-INTERACTING factor 2; AltName: Full=Golden2-like protein 2; Short=AtGLK2 && PF00249:Myb-like DNA-binding domain	Myb_DNA-binding
CL7G063039012_alt	3.91807	17.1142	9.6102	0	0	0	10.2142	0	5.79519	0.000711735	0.00373879	CL7G063039012_alt	Chr07_alt	19405695	19407718	+	1293	-	- && Q9LMX7.1 RecName: Full=Cytochrome P450 78A5; AltName: Full=Protein KLUH && PF00067:Cytochrome P450	p450
CL7G062066012_alt	20.5699	7.04703	2.88306	0	0	0	10.1667	0	5.78907	0.00109692	0.00541503	CL7G062066012_alt	Chr07_alt	14796218	14801703	+	1005	-	- && Q7XB14.1 RecName: Full=Homogentisate geranylgeranyltransferase; Short=HGGT; Flags: Precursor && PF01040:UbiA prenyltransferase family	UbiA
CL3G045702012_alt	8.81565	11.0739	10.5712	0	0	0	10.1536	0	5.78731	0.000402293	0.00228894	CL3G045702012_alt	Chr03_alt	4092926	4093255	-	330	-	- && - && -	-
CL2G040572012_alt	24.4879	16.1075	18.2594	0	0	0.968942	19.6183	0.322981	5.776	4.63976e-05	0.000344758	CL2G040572012_alt	Chr02_alt	6058455	6060008	-	1554	-	- && Q9FVS9.1 RecName: Full=Alkane hydroxylase MAH1; AltName: Full=Cytochrome P450 96A15; AltName: Full=Protein MID-CHAIN ALKANE HYDROXYLASE 1 && PF00067:Cytochrome P450	p450
CL2G043719012_alt	14.6928	22.1478	21.1424	0.969299	0	0	19.3277	0.3231	5.75417	5.14301e-05	0.000378318	CL2G043719012_alt	Chr02_alt	39691040	39692204	+	954	-	- && Q9C7T4.1 RecName: Full=Transcription factor bHLH96; AltName: Full=Basic helix-loop-helix protein 96; Short=AtbHLH96; Short=bHLH 96; AltName: Full=Transcription factor EN 15; AltName: Full=bHLH transcription factor bHLH096 && PF00010:Helix-loop-helix DNA-binding domain	HLH
CL0G070335012_alt	10.7747	12.0806	6.72714	0	0	0	9.86082	0	5.74462	0.000539843	0.00294236	CL0G070335012_alt	001826F_alt	1156	1968	+	813	-	- && - && PF13976:GAG-pre-integrase domain	-
CL8G064827012_alt	5.8771	7.04703	16.3373	0	0	0	9.75382	0	5.73031	0.000763432	0.00396697	CL8G064827012_alt	Chr08_alt	10276578	10277628	+	642	-	- && O23888.1 RecName: Full=Indole-3-acetaldehyde oxidase; Short=IAA oxidase; AltName: Full=Aldehyde oxidase-2; Short=ZmAO-2 && PF01799:[2Fe-2S] binding domain|PF00111:2Fe-2S iron-sulfur cluster binding domain	Fer2
CL2G043341012_alt	8.81565	5.03359	15.3763	0	0	0	9.74185	0	5.72871	0.000755499	0.00393088	CL2G043341012_alt	Chr02_alt	37401058	37404159	-	1962	-	- && Q88BD4.1 RecName: Full=Phosphomannomutase/phosphoglucomutase; Short=PMM / PGM && PF02878:Phosphoglucomutase/phosphomannomutase, alpha/beta/alpha domain I|PF02879:Phosphoglucomutase/phosphomannomutase, alpha/beta/alpha domain II|PF02880:Phosphoglucomutase/phosphomannomutase, alpha/beta/alpha domain III	PGM_PMM_II
CL4G049666012_alt	10.7747	11.0739	6.72714	0	0	0	9.52524	0	5.69477	0.000656257	0.00348681	CL4G049666012_alt	Chr04_alt	8085652	8085904	+	216	-	- && - && -	-
CL1G039557012_alt	11.7542	5.03359	11.5322	0	0	0	9.44001	0	5.68302	0.000813702	0.00419687	CL1G039557012_alt	Chr01_alt	29072808	29081553	-	1182	-	- && - && PF13968:Domain of unknown function (DUF4220)	-
CL5G052648012_alt	99.9108	92.6181	109.556	5.81579	0	0	100.695	1.9386	5.66446	8.24803e-15	3.30123e-13	CL5G052648012_alt	Chr05_alt	5519535	5520806	+	696	-	- && O23547.2 RecName: Full=Expansin-like B1; Short=At-EXPR1; Short=AtEXLB1; Short=AtEXPR1; AltName: Full=Ath-ExpBeta-3.1; Flags: Precursor && PF01357:Pollen allergen	-
CL6G058412012_alt	5.8771	13.0873	8.64918	0	0	0	9.20454	0	5.64524	0.00089704	0.00456167	CL6G058412012_alt	Chr06_alt	10630726	10633720	+	1986	-	- && P10978.1 RecName: Full=Retrovirus-related Pol polyprotein from transposon TNT 1-94; Includes: RecName: Full=Protease; Includes: RecName: Full=Reverse transcriptase; Includes: RecName: Full=Endonuclease && PF00665:Integrase core domain|PF13961:Domain of unknown function (DUF4219)	rve
CL0G069585012_alt	6.85662	11.0739	9.6102	0	0	0	9.18024	0	5.64178	0.000808319	0.00417297	CL0G069585012_alt	000517F-002-01_alt	73125	73785	-	591	-	- && - && -	-
CL9G068296012_alt	683.703	622.152	665.987	17.4474	3.18892	18.4099	657.281	13.0154	5.63565	1.59344e-69	2.95923e-66	CL9G068296012_alt	Chr09_alt	24738592	24741347	+	2667	-	- && O22938.1 RecName: Full=Leucine-rich repeat receptor-like tyrosine-protein kinase PXC3; AltName: Full=Protein PXY/TDR-CORRELATED 3; Flags: Precursor && PF00069:Protein kinase domain|PF13855:Leucine rich repeat	Pkinase
CL5G052176012_alt	6.85662	6.04031	14.4153	0	0	0	9.10408	0	5.63088	0.00104391	0.00519291	CL5G052176012_alt	Chr05_alt	2699617	2700030	+	336	-	- && Q3E8X3.2 RecName: Full=Protein NRT1/ PTR FAMILY 2.8; Short=AtNPF2.8 && -	-
CL4G049036012_alt	17.6313	22.1478	13.4543	0.969299	0	0	17.7445	0.3231	5.6304	9.34469e-05	0.000637429	CL4G049036012_alt	Chr04_alt	2914068	2914604	+	537	-	- && Q9M9E2.1 RecName: Full=Pentatricopeptide repeat-containing protein At1g15510, chloroplastic; Flags: Precursor && PF13041:PPR repeat family	-
CL2G044022012_alt	4.89759	20.1344	1.92204	0	0	0	8.98467	0	5.60931	0.00278121	0.0119636	CL2G044022012_alt	Chr02_alt	41855366	41855677	+	312	-	- && - && -	-
CL5G054481012_alt	62.6891	79.5308	49.973	3.8772	0	0	64.0643	1.2924	5.59618	2.82454e-10	6.24965e-09	CL5G054481012_alt	Chr05_alt	27495919	27497222	-	1209	-	- && Q8RWD0.2 RecName: Full=Zinc finger protein CONSTANS-LIKE 16 && PF00643:B-box zinc finger|PF06203:CCT motif	CCT
CL3G047009012_alt	8.81565	10.0672	7.68816	0	0	0	8.857	0	5.59	0.000959079	0.00482955	CL3G047009012_alt	Chr03_alt	19368584	19368852	+	207	-	- && - && -	-
CL1G039690012_alt	4.89759	11.0739	10.5712	0	0	0	8.84757	0	5.58861	0.00116736	0.00570568	CL1G039690012_alt	Chr01_alt	30368965	30370171	+	1008	-	- && Q8GWP0.1 RecName: Full=Transcription factor MYB39; AltName: Full=Myb-related protein 39; Short=AtMYB39 && PF00249:Myb-like DNA-binding domain	Myb_DNA-binding
CL1G039588012_alt	19.5903	36.2419	41.3239	0	2.12594	0	32.3854	0.708648	5.58843	4.88902e-06	4.65938e-05	CL1G039588012_alt	Chr01_alt	29422763	29424919	+	2085	-	- && Q9SD62.1 RecName: Full=Putative receptor-like protein kinase At3g47110; Flags: Precursor && PF13855:Leucine rich repeat|PF08263:Leucine rich repeat N-terminal domain	LRRNT_2
CL6G060162012_alt	3.91807	10.0672	12.4933	0	0	0	8.82617	0	5.58543	0.00137307	0.00655295	CL6G060162012_alt	Chr06_alt	22156213	22157586	+	1374	-	- && P04146.3 RecName: Full=Copia protein; AltName: Full=Gag-int-pol protein; Contains: RecName: Full=Copia VLP protein; Contains: RecName: Full=Copia protease && PF07727:Reverse transcriptase (RNA-dependent DNA polymerase)|PF00665:Integrase core domain	rve
CL4G051565012_alt	10.7747	7.04703	8.64918	0	0	0	8.82363	0	5.58509	0.00101091	0.00504857	CL4G051565012_alt	Chr04_alt	27196021	27196362	+	342	-	- && - && -	-
CL9G068614012_alt	2.93855	8.05375	15.3763	0	0	0	8.78954	0	5.57991	0.00182798	0.00838914	CL9G068614012_alt	Chr09_alt	28415479	28420098	+	348	-	- && Q9M8S6.1 RecName: Full=Potassium channel SKOR; AltName: Full=Stelar K(+) outward rectifying channel && -	-
CL9G067667012_alt	6.85662	14.0941	4.8051	0	0	0	8.58526	0	5.54421	0.00157521	0.00737117	CL9G067667012_alt	Chr09_alt	14972153	14978132	+	1068	-	- && - && PF05938:Plant self-incompatibility protein S1	Self-incomp_S1
CL0G071440012_alt	13.7132	9.06047	2.88306	0	0	0	8.55226	0	5.53921	0.00199414	0.0090297	CL0G071440012_alt	003272F_alt	16703	19454	-	1107	-	- && Q6NMB7.1 RecName: Full=WAT1-related protein At1g43650 && PF00892:EamA-like transporter family	DUF6
CL0G071561012_alt	7.83614	5.03359	12.4933	0	0	0	8.45433	0	5.52407	0.00154056	0.00722857	CL0G071561012_alt	003527F_alt	46377	48251	+	1347	-	- && Q700E4.1 RecName: Full=Transcription factor bHLH67; AltName: Full=Basic helix-loop-helix protein 67; Short=AtbHLH67; Short=bHLH 67; AltName: Full=Transcription factor EN 11; AltName: Full=bHLH transcription factor bHLH067 && PF00010:Helix-loop-helix DNA-binding domain	HLH
CL1G039504012_alt	3.91807	9.06047	11.5322	0	0	0	8.17026	0	5.47406	0.00201012	0.00908289	CL1G039504012_alt	Chr01_alt	28603989	28605713	+	1515	-	- && Q9FIB0.1 RecName: Full=Cytochrome P450 78A7 && PF00067:Cytochrome P450	p450
CL5G054289012_alt	8.81565	8.05375	6.72714	0	0	0	7.86551	0	5.41886	0.00191678	0.00872908	CL5G054289012_alt	Chr05_alt	25263335	25266337	+	1251	-	- && Q50EK6.1 RecName: Full=Abietadienol/abietadienal oxidase; Short=PtAO; AltName: Full=Cytochrome P450 720B1; AltName: Full=Cytochrome P450 CYPA && PF00067:Cytochrome P450	p450
CL3G046195012_alt	11.7542	5.03359	6.72714	0	0	0	7.83831	0	5.41434	0.00230708	0.01023	CL3G046195012_alt	Chr03_alt	11552490	11553823	+	408	-	- && - && PF13960:Domain of unknown function (DUF4218)|PF02992:Transposase family tnp2	Transposase_21
CL1G039641012_alt	4.89759	6.04031	12.4933	0	0	0	7.81038	0	5.40965	0.00249039	0.010908	CL1G039641012_alt	Chr01_alt	29871739	29874696	-	285	-	- && Q7MXT8.1 RecName: Full=Bifunctional enzyme LpxC/FabZ; Includes: RecName: Full=UDP-3-O-acyl-N-acetylglucosamine deacetylase; Short=UDP-3-O-acyl-GlcNAc deacetylase; AltName: Full=UDP-3-O-[R-3-hydroxymyristoyl]-N-acetylglucosamine deacetylase; Includes: RecName: Full=3-hydroxyacyl-[acyl-carrier-protein] dehydratase FabZ; AltName: Full=(3R)-hydroxymyristoyl-[acyl-carrier-protein] dehydratase; Sh…	-
CL1G036730012_alt	81.2999	85.5711	81.6867	3.8772	1.06297	0.968942	82.8526	1.9697	5.37793	3.41417e-14	1.2715e-12	CL1G036730012_alt	Chr01_alt	3519746	3520298	+	282	-	- && - && -	-
CL8G065005012_alt	1683.79	1662.09	1636.62	51.3728	63.7783	5.81365	1660.83	40.3216	5.36548	1.08519e-10	2.55537e-09	CL8G065005012_alt	Chr08_alt	12081852	12083902	-	774	-	- && - && PF01190:Pollen proteins Ole e I like	-
CL9G068651012_alt	3.91807	12.0806	6.72714	0	0	0	7.57528	0	5.36396	0.00306304	0.0129874	CL9G068651012_alt	Chr09_alt	29069647	29075109	-	1440	-	- && Q9LT68.1 RecName: Full=Sodium/proton antiporter 1; Short=AtNHD1; Short=Na(+)/H(+) antiporter 1; Flags: Precursor && PF03600:Citrate transporter	-
CL6G058413012_alt	5.8771	9.06047	7.68816	0	0	0	7.54191	0	5.35816	0.0024846	0.0108895	CL6G058413012_alt	Chr06_alt	10636604	10637889	+	1236	-	- && - && -	-
CL4G050542012_alt	12.7337	5.03359	4.8051	0	0	0	7.52414	0	5.3551	0.00320793	0.0134896	CL4G050542012_alt	Chr04_alt	18233670	18234080	-	411	-	- && Q9LPV8.1 RecName: Full=Eukaryotic peptide chain release factor subunit 1-2; Short=Eukaryotic release factor 1-2; Short=eRF1-2; AltName: Full=Omnipotent suppressor protein 1 homolog 2; Short=SUP1 homolog 2 && PF03463:eRF1 domain 1	-
CL5G057212012_alt	11.7542	5.03359	5.76612	0	0	0	7.51797	0	5.35403	0.00295283	0.0125833	CL5G057212012_alt	Chr05_alt	46688354	46690389	-	225	-	- && - && -	-
CL9G068773012_alt	5.8771	7.04703	9.6102	0	0	0	7.51144	0	5.35289	0.00257689	0.0112233	CL9G068773012_alt	Chr09_alt	30178857	30181085	-	1479	-	- && Q8GW72.2 RecName: Full=Alpha-L-fucosidase 1; AltName: Full=Alpha-1,3/4-fucosidase; Short=AtFUC1; AltName: Full=Alpha-L-fucoside fucohydrolase; Flags: Precursor && PF01120:Alpha-L-fucosidase	Alpha_L_fucos
CL5G052669012_alt	11.7542	4.02687	6.72714	0	0	0	7.50274	0	5.35137	0.0031387	0.0132537	CL5G052669012_alt	Chr05_alt	5594420	5595628	-	1116	-	- && Q9LIS1.1 RecName: Full=Protein ECERIFERUM 26-like; Short=CER26-like; AltName: Full=CER2-like protein 2; Short=CER2-like2 && PF02458:Transferase family	-
CL1G037295012_alt	7.83614	4.02687	10.5712	0	0	0	7.47808	0	5.34706	0.00304195	0.0129058	CL1G037295012_alt	Chr01_alt	6910071	6910349	-	279	-	- && - && -	-
CL1G036975012_alt	13.7132	1.00672	7.68816	0	0	0	7.46937	0	5.34531	0.00627056	0.0235258	CL1G036975012_alt	Chr01_alt	4941735	4941944	+	210	-	- && - && -	-
CL5G055961012_alt	24.4879	23.1545	33.6357	0	2.12594	0	27.0927	0.708648	5.33082	1.49434e-05	0.000127519	CL5G055961012_alt	Chr05_alt	40176792	40177250	-	459	-	- && Q9LTC6.1 RecName: Full=Ethylene-responsive transcription factor ERF095 && PF00847:AP2 domain	AP2
CL6G058826012_alt	5.8771	10.0672	5.76612	0	0	0	7.2368	0	5.29815	0.00326216	0.0136776	CL6G058826012_alt	Chr06_alt	14514573	14515082	-	510	-	- && Q9M041.1 RecName: Full=Transcription factor bHLH140; AltName: Full=Basic helix-loop-helix protein 140; Short=AtbHLH140; Short=bHLH 140; AltName: Full=Transcription factor EN 122; AltName: Full=bHLH transcription factor bHLH140 && PF00010:Helix-loop-helix DNA-binding domain	HLH
CL2G042944012_alt	37.2217	53.3561	28.8306	0	3.18892	0	39.8028	1.06297	5.29653	3.81344e-07	4.65314e-06	CL2G042944012_alt	Chr02_alt	33544478	33545956	+	1479	-	- && - && PF13855:Leucine rich repeat	-
CL2G040556012_alt	6.85662	9.06047	5.76612	0	0	0	7.22774	0	5.29651	0.00313704	0.0132487	CL2G040556012_alt	Chr02_alt	5918930	5919883	+	651	-	- && Q7XBH4.2 RecName: Full=Myb-related protein Myb4; AltName: Full=OsMyb4; AltName: Full=Transcription factor RLTR1 && PF00249:Myb-like DNA-binding domain	Myb_DNA-binding
CL0G070724012_alt	3.91807	9.06047	8.64918	0	0	0	7.20924	0	5.29317	0.00359233	0.0148057	CL0G070724012_alt	002343F_alt	37647	38015	-	369	-	- && Q9ZUZ3.1 RecName: Full=Auxin-responsive protein SAUR32; AltName: Full=Protein ABOLISHED APICAL HOOK MAINTENANCE 1; AltName: Full=Protein SMALL AUXIN UP RNA 32 && PF02519:Auxin responsive protein	Auxin_inducible
CL0G069486012_alt	9.79517	6.04031	5.76612	0	0	0	7.20053	0	5.29161	0.00330379	0.0138189	CL0G069486012_alt	000150F-003-01_alt	83785	87239	+	1581	-	- && Q9LZR3.1 RecName: Full=Glucomannan 4-beta-mannosyltransferase 9; AltName: Full=Cellulose synthase-like protein A9; Short=AtCslA9; AltName: Full=Glucomannan synthase; AltName: Full=Mannan synthase 9; AltName: Full=Protein RESISTANT TO AGROBACTERIUM TRANSFORMATION 4 && PF13641:Glycosyltransferase like family 2	-
CL6G059581012_alt	6.85662	6.04031	8.64918	0	0	0	7.18204	0	5.28826	0.0031873	0.0134264	CL6G059581012_alt	Chr06_alt	18907733	18908306	-	411	-	- && B9I2J6.2 RecName: Full=L-Ala-D/L-amino acid epimerase; AltName: Full=L-Ala-D/L-Xxx epimerase && PF13378:Enolase C-terminal domain-like	-
CL1G037709012_alt	13.7132	17.1142	10.5712	0.969299	0	0	13.7996	0.3231	5.26766	0.000441633	0.00248738	CL1G037709012_alt	Chr01_alt	9531357	9532815	-	1026	-	- && O24648.1 RecName: Full=Gibberellin 3-beta-dioxygenase 1; AltName: Full=GA 3-oxidase 1; AltName: Full=Gibberellin 3 beta-hydroxylase 1 && PF14226:non-haem dioxygenase in morphine synthesis N-terminal|PF03171:2OG-Fe(II) oxygenase superfamily	2OG-FeII_Oxy
CL7G062427012_alt	373.196	361.412	368.071	9.69299	6.37783	12.5962	367.56	9.55569	5.25417	8.09153e-54	7.27115e-51	CL7G062427012_alt	Chr07_alt	16514384	16516676	+	225	-	- && - && -	-
CL1G037280012_alt	5.8771	13.0873	1.92204	0	0	0	6.96216	0	5.24152	0.00646236	0.0240929	CL1G037280012_alt	Chr01_alt	6776035	6776295	+	261	-	- && - && -	-
CL6G060179012_alt	10.7747	8.05375	1.92204	0	0	0	6.91683	0	5.23285	0.00610441	0.0230047	CL6G060179012_alt	Chr06_alt	22359521	22360471	+	951	-	- && Q9M2B3.1 RecName: Full=Protein BIG GRAIN 1-like C && -	-
CL2G045358012_alt	14.6928	5.03359	0.96102	0	0	0	6.89579	0	5.22889	0.00949414	0.0330185	CL2G045358012_alt	Chr02_alt	49719095	49719559	+	465	-	- && - && -	-
CL5G056750012_alt	1.95903	10.0672	8.64918	0	0	0	6.8918	0	5.22803	0.00607445	0.0229197	CL5G056750012_alt	Chr05_alt	44481555	44482877	+	324	-	- && - && -	-
CL8G065795012_alt	3.91807	9.06047	7.68816	0	0	0	6.8889	0	5.22745	0.00444802	0.017686	CL8G065795012_alt	Chr08_alt	16855937	16857497	-	216	-	- && - && -	-
CL1G036519012_alt	8.81565	5.03359	6.72714	0	0	0	6.8588	0	5.22176	0.00419276	0.0168321	CL1G036519012_alt	Chr01_alt	1627187	1632970	+	345	-	- && - && PF05699:hAT family C-terminal dimerisation region	hATC
CL2G044021012_alt	2.93855	7.04703	10.5712	0	0	0	6.85227	0	5.22046	0.00528039	0.0204271	CL2G044021012_alt	Chr02_alt	41854603	41854992	-	390	-	- && - && PF02298:Plastocyanin-like domain	Cu_bind_like
CL9G069276012_alt	14.6928	2.01344	3.84408	0	0	0	6.85009	0	5.22001	0.00779739	0.0281253	CL9G069276012_alt	Chr09_alt	33698701	33700802	+	1263	-	- && Q7VG78.1 RecName: Full=Probable GMP synthase [glutamine-hydrolyzing]; AltName: Full=GMP synthetase; AltName: Full=Glutamine amidotransferase && PF03352:Methyladenine glycosylase	-
CL7G061507012_alt	6.85662	1.00672	12.4933	0	0	0	6.78553	0	5.20735	0.00900796	0.0316717	CL7G061507012_alt	Chr07_alt	8213144	8215297	-	261	-	- && - && -	-
CL9G066870012_alt	64.6481	80.5375	71.1155	1.9386	1.06297	2.90683	72.1004	1.96947	5.17755	6.28639e-13	1.99909e-11	CL9G066870012_alt	Chr09_alt	4331547	4332326	-	435	-	- && Q2V3I3.1 RecName: Full=EPIDERMAL PATTERNING FACTOR-like protein 4; Short=EPF-like protein 4; Contains: RecName: Full=CHALLAH-LIKE2; Flags: Precursor && -	-
CL9G066764012_alt	2.93855	11.0739	5.76612	0	0	0	6.59286	0	5.16347	0.00648997	0.0241764	CL9G066764012_alt	Chr09_alt	3848678	3851727	-	1383	-	- && - && PF00650:CRAL/TRIO domain	-
CL5G054197012_alt	8.81565	8.05375	2.88306	0	0	0	6.58415	0	5.16173	0.00614725	0.0231536	CL5G054197012_alt	Chr05_alt	23358855	23359361	+	507	-	- && - && -	-
CL8G065984012_alt	8.81565	7.04703	3.84408	0	0	0	6.56892	0	5.15868	0.00557174	0.0213408	CL8G065984012_alt	Chr08_alt	18458623	18464649	+	1752	-	- && F4HW04.1 RecName: Full=DNA polymerase epsilon catalytic subunit A; AltName: Full=DNA polymerase 2 a; Short=AtPOL2a; AltName: Full=DNA polymerase II subunit a; AltName: Full=Protein ABA OVERLY SENSITIVE a; AltName: Full=Protein EARLY IN SHORT DAYS 7; AltName: Full=Protein EMBRYO DEFECTIVE 142; AltName: Full=Protein EMBRYO DEFECTIVE 2284; AltName: Full=Protein EMBRYO DEFECTIVE 529; AltName: Fu…	DNA_pol_B_exo
CL0G069578012_alt	10.7747	4.02687	4.8051	0	0	0	6.53555	0	5.15203	0.00620717	0.0233414	CL0G069578012_alt	000350F-001-01_alt	104204	106417	+	1440	-	- && O04376.1 RecName: Full=Serine/threonine protein phosphatase 2A 57 kDa regulatory subunit B' beta isoform; Short=AtB' beta; Short=PP2A, B' subunit, beta isoform && PF01603:Protein phosphatase 2A regulatory B subunit (B56 family)	-
CL0G070281012_alt	8.81565	3.02016	7.68816	0	0	0	6.50799	0	5.14649	0.00633173	0.0237041	CL0G070281012_alt	001784F-002-01_alt	21106	25558	-	4326	-	- && P04323.1 RecName: Full=Retrovirus-related Pol polyprotein from transposon 17.6; Includes: RecName: Full=Protease; Includes: RecName: Full=Reverse transcriptase; Includes: RecName: Full=Endonuclease && PF13650:Aspartyl protease|PF13456:Reverse transcriptase-like|PF00078:Reverse transcriptase (RNA-dependent DNA polymerase)|PF03732:Retrotransposon gag protein	RVT_1
CL7G060723012_alt	10.7747	1.00672	7.68816	0	0	0	6.48986	0	5.14265	0.0102839	0.0352216	CL7G060723012_alt	Chr07_alt	1996014	1997003	-	990	-	- && Q8L5A7.1 RecName: Full=Cytosolic sulfotransferase 15; Short=AtSOT15; AltName: Full=Sulfotransferase 2a; Short=AtST2a && PF00685:Sulfotransferase domain	Sulfotransfer_1
CL7G060753012_alt	3.91807	3.02016	12.4933	0	0	0	6.47716	0	5.14016	0.00784981	0.0282961	CL7G060753012_alt	Chr07_alt	2287096	2288385	+	1290	-	- && Q39688.1 RecName: Full=Epidermis-specific secreted glycoprotein EP1; AltName: Full=52/54 kDa medium protein; Flags: Precursor && PF01453:D-mannose binding lectin	B_lectin
CL7G062426012_alt	3047.28	3175.19	2886.9	56.2193	28.7002	174.41	3036.46	86.4431	5.13362	5.27324e-12	1.49285e-10	CL7G062426012_alt	Chr07_alt	16512768	16514090	+	990	-	- && Q9C554.1 RecName: Full=Expansin-A1; Short=AtEXPA1; AltName: Full=Alpha-expansin-1; Short=At-EXP1; Short=AtEx1; AltName: Full=Ath-ExpAlpha-1.2; Flags: Precursor && PF03330:Rare lipoprotein A (RlpA)-like double-psi beta-barrel|PF01357:Pollen allergen	-
CL5G052984012_alt	261.531	271.814	305.604	14.5395	7.4408	1.93788	279.65	7.97272	5.13057	3.79853e-35	9.79773e-33	CL5G052984012_alt	Chr05_alt	7698140	7700055	-	1524	-	- && Q9S746.1 RecName: Full=Protein HOTHEAD; AltName: Full=Protein ADHESION OF CALYX EDGES; Flags: Precursor && PF05199:GMC oxidoreductase|PF00732:GMC oxidoreductase	-
CL4G049982012_alt	47.0168	48.3225	42.2849	2.9079	1.06297	0	45.8747	1.32362	5.10823	1.07319e-08	1.80639e-07	CL4G049982012_alt	Chr04_alt	12644959	12645442	+	441	-	- && - && -	-
CL9G068066012_alt	7.83614	9.06047	1.92204	0	0	0	6.27288	0	5.09154	0.00889316	0.031371	CL9G068066012_alt	Chr09_alt	21505123	21507996	+	309	-	- && - && -	-
CL6G058496012_alt	196.883	143.961	188.36	1.9386	13.8186	0	176.401	5.25241	5.08141	4.44805e-05	0.000332375	CL6G058496012_alt	Chr06_alt	11302630	11303616	+	678	-	- && - && -	-
CL8G064519012_alt	8.81565	4.02687	5.76612	0	0	0	6.20288	0	5.0768	0.00720475	0.026377	CL8G064519012_alt	Chr08_alt	7213816	7214243	+	360	-	- && Q0V7Z5.1 RecName: Full=Auxin-responsive protein SAUR64; AltName: Full=Protein SMALL AUXIN UP RNA 64 && PF02519:Auxin responsive protein	Auxin_inducible
CL9G067595012_alt	17.6313	7.04703	11.5322	0	1.06297	0	12.0702	0.354324	5.07559	0.00112092	0.00551881	CL9G067595012_alt	Chr09_alt	13342821	13343290	+	366	-	- && - && -	-
CL5G057300012_alt	1.95903	6.04031	10.5712	0	0	0	6.19019	0	5.07403	0.00965045	0.033466	CL5G057300012_alt	Chr05_alt	47088770	47089316	+	279	-	- && - && -	-
CL4G050503012_alt	8.81565	3.02016	6.72714	0	0	0	6.18765	0	5.07357	0.00788577	0.0284037	CL4G050503012_alt	Chr04_alt	17648729	17649454	+	726	-	- && Q39214.1 RecName: Full=Disease resistance protein RPM1; AltName: Full=Resistance to Pseudomonas syringae protein 3 && PF00931:NB-ARC domain	NB-ARC
CL2G042391012_alt	5.8771	4.02687	8.64918	0	0	0	6.18439	0	5.0729	0.0072592	0.0265363	CL2G042391012_alt	Chr02_alt	27409653	27409901	-	249	-	- && - && -	-
CL1G039161012_alt	8.81565	1.00672	8.64918	0	0	0	6.15718	0	5.0669	0.0122458	0.0404088	CL1G039161012_alt	Chr01_alt	25029305	25029634	-	330	-	- && - && -	-
CL2G040571012_alt	3.91807	2.01344	12.4933	0	0	0	6.14159	0	5.06359	0.0111288	0.0375004	CL2G040571012_alt	Chr02_alt	6041428	6041895	-	468	-	- && Q9SMP5.1 RecName: Full=Cytochrome P450 94B3; AltName: Full=Jasmonoyl-isoleucine-12-hydroxylase && -	-
CL0G072083012_alt	27.4265	14.0941	23.0645	1.9386	0	0	21.5283	0.646199	5.02492	0.000104014	0.000700563	CL0G072083012_alt	005645F_alt	4343	5615	-	1191	-	- && - && PF14111:Domain of unknown function (DUF4283)	-
CL1G038519012_alt	69.5457	55.3695	71.1155	1.9386	4.25189	0	65.3436	2.0635	5.02164	2.01242e-11	5.26493e-10	CL1G038519012_alt	Chr01_alt	16734514	16734858	+	345	-	- && Q9ZQ99.1 RecName: Full=UDP-glycosyltransferase 73C1; AltName: Full=Cytokinin-O-glucosyltransferase 1; AltName: Full=Zeatin O-glucosyltransferase 1; Short=AtZOG1 && -	-
CL7G060978012_alt	0.979517	12.0806	4.8051	0	0	0	5.95508	0	5.01641	0.0152082	0.0481744	CL7G060978012_alt	Chr07_alt	4592244	4593353	-	1110	-	- && - && PF14223:gag-polypeptide of LTR copia-type|PF13961:Domain of unknown function (DUF4219)	-
CL1G036831012_alt	33.3036	27.1814	35.5577	2.9079	0	0	32.0142	0.969299	5.01248	2.47625e-06	2.52492e-05	CL1G036831012_alt	Chr01_alt	4143682	4145370	+	963	-	- && Q9SZB9.2 RecName: Full=Peroxidase 47; Short=Atperox P47; AltName: Full=ATP32; Flags: Precursor && PF00141:Peroxidase	-
CL7G063257012_alt	9.79517	7.04703	0.96102	0	0	0	5.93441	0	5.01178	0.0143759	0.0460627	CL7G063257012_alt	Chr07_alt	20705876	20708223	+	1032	-	- && Q4V3D9.1 RecName: Full=Protein STRICTOSIDINE SYNTHASE-LIKE 10; Short=AtSSL10; AltName: Full=Strictosidine synthase 8; Short=AtSS8; Flags: Precursor && PF03088:Strictosidine synthase	Str_synth
CL8G063765012_alt	5.8771	5.03359	6.72714	0	0	0	5.87928	0	4.99943	0.00844016	0.0300125	CL8G063765012_alt	Chr08_alt	1993000	1993212	-	213	-	- && Q9C7F5.1 RecName: Full=Nuclear transport factor 2; Short=NTF-2 && -	-
CL7G062647012_alt	9.79517	3.02016	4.8051	0	0	0	5.87348	0	4.99813	0.0103601	0.0354448	CL7G062647012_alt	Chr07_alt	17472827	17473376	+	396	-	- && F4IQJ4.1 RecName: Full=Gibberellin-regulated protein 11; AltName: Full=GAST1 protein homolog 11; Flags: Precursor && -	-
CL1G036579012_alt	0.979517	6.04031	10.5712	0	0	0	5.86368	0	4.99582	0.0151816	0.048113	CL1G036579012_alt	Chr01_alt	2676464	2678005	+	834	-	- && P04146.3 RecName: Full=Copia protein; AltName: Full=Gag-int-pol protein; Contains: RecName: Full=Copia VLP protein; Contains: RecName: Full=Copia protease && -	-
CL2G043432012_alt	2.93855	4.02687	10.5712	0	0	0	5.84555	0	4.99184	0.0112372	0.0378061	CL2G043432012_alt	Chr02_alt	37947151	37951870	-	1485	-	- && P0CT42.1 RecName: Full=Transposon Tf2-7 polyprotein; AltName: Full=Retrotransposable element Tf2 155 kDa protein >P0CT43.1 RecName: Full=Transposon Tf2-8 polyprotein; AltName: Full=Retrotransposable element Tf2 155 kDa protein && PF00385:Chromo (CHRromatin Organisation MOdifier) domain	Chromo
CL5G052792012_alt	187.088	157.048	165.295	7.75439	8.50378	0	169.81	5.41939	4.98724	1.95503e-23	1.98764e-21	CL5G052792012_alt	Chr05_alt	6395627	6396634	+	372	-	- && - && -	-
CL6G059748012_alt	84.2385	76.5106	83.6087	0	0	7.75154	81.4526	2.58385	4.96903	0.00108215	0.00535536	CL6G059748012_alt	Chr06_alt	19752316	19755428	-	2205	-	- && Q67UL3.1 RecName: Full=Probable auxin efflux carrier component 1c; Short=OsPIN1c; AltName: Full=OsPIN1a && PF03547:Membrane transport protein	-
CL5G052451012_alt	15.6723	13.0873	4.8051	0	1.06297	0	11.1882	0.354324	4.96486	0.00191646	0.00872904	CL5G052451012_alt	Chr05_alt	4225890	4226498	+	609	-	- && P24465.2 RecName: Full=Cytochrome P450 71A1; AltName: Full=ARP-2; AltName: Full=CYPLXXIA1 && PF00067:Cytochrome P450	p450
CL2G042114012_alt	10.7747	12.0806	10.5712	0.969299	0	0	11.1422	0.3231	4.95946	0.00136891	0.00653757	CL2G042114012_alt	Chr02_alt	24300205	24301108	+	516	-	- && - && -	-
CL9G067568012_alt	5.8771	12.0806	15.3763	0	1.06297	0	11.1113	0.354324	4.95589	0.0017615	0.00812283	CL9G067568012_alt	Chr09_alt	12897180	12899962	-	1476	-	- && - && -	-
CL2G041466012_alt	9.79517	8.05375	15.3763	0.969299	0	0	11.0751	0.3231	4.9517	0.00159832	0.00746428	CL2G041466012_alt	Chr02_alt	15411704	15413540	+	1056	-	- && Q9SKU1.1 RecName: Full=Clathrin light chain 1 && PF01086:Clathrin light chain	-
CL8G065092012_alt	4.89759	10.0672	1.92204	0	0	0	5.62894	0	4.9349	0.0141835	0.0455774	CL8G065092012_alt	Chr08_alt	12839194	12841920	-	690	-	- && O64733.1 RecName: Full=UDP-glycosyltransferase 87A2 && -	-
CL2G040635012_alt	2.93855	10.0672	3.84408	0	0	0	5.61661	0	4.93196	0.0130909	0.0426469	CL2G040635012_alt	Chr02_alt	6393306	6394625	+	1212	-	- && - && PF13456:Reverse transcriptase-like|PF13966:zinc-binding in reverse transcriptase	-
CL9G068297012_alt	152.805	156.041	143.192	10.6623	0	3.87577	150.679	4.84602	4.92939	2.6076e-20	2.0234e-18	CL9G068297012_alt	Chr09_alt	24741377	24741817	+	399	-	- && - && -	-
CL2G041486012_alt	52.8939	60.4031	37.4798	0	0	4.84471	50.2589	1.6149	4.9286	2.86928e-08	4.43807e-07	CL2G041486012_alt	Chr02_alt	15874482	15876996	+	456	-	- && - && -	-
CL2G043853012_alt	4.89759	8.05375	3.84408	0	0	0	5.59847	0	4.92767	0.0113275	0.0380365	CL2G043853012_alt	Chr02_alt	40926002	40926358	-	357	-	- && - && -	-
CL9G066820012_alt	35.2626	32.215	23.0645	2.9079	0	0	30.1807	0.969299	4.92754	5.45085e-06	5.13161e-05	CL9G066820012_alt	Chr09_alt	4088603	4088959	+	357	-	- && - && PF13456:Reverse transcriptase-like	-
CL2G041951012_alt	4.89759	7.04703	4.8051	0	0	0	5.58324	0	4.92411	0.0108138	0.0366249	CL2G041951012_alt	Chr02_alt	22702405	22702827	+	423	-	- && - && -	-
CL6G059085012_alt	4.89759	6.04031	5.76612	0	0	0	5.56801	0	4.92055	0.0107083	0.0363251	CL6G059085012_alt	Chr06_alt	15983508	15988095	-	1122	-	- && - && -	-
CL5G057326012_alt	4.89759	6.04031	5.76612	0	0	0	5.56801	0	4.92055	0.0107083	0.0363251	CL5G057326012_alt	Chr05_alt	47314783	47315620	-	678	-	- && Q9M205.1 RecName: Full=Cyclin-U2-2; Short=CycU2;2; AltName: Full=Cyclin-P3.2; Short=CycP3;2 && PF08613:Cyclin	-
CL4G050918012_alt	355.565	396.647	414.2	27.1404	8.50378	2.90683	388.804	12.8503	4.91284	4.70392e-28	6.93317e-26	CL4G050918012_alt	Chr04_alt	22602353	22603714	+	1362	-	- && Q9SLL2.1 RecName: Full=Protein BIG GRAIN 1-like B && -	-
CL1G037413012_alt	5.8771	2.01344	8.64918	0	0	0	5.51324	0	4.90759	0.0143829	0.0460798	CL1G037413012_alt	Chr01_alt	7580693	7581541	-	849	-	- && - && -	-
CL3G045752012_alt	50.9349	60.4031	39.4018	0	3.18892	1.93788	50.2466	1.70893	4.9067	3.19026e-09	5.9366e-08	CL3G045752012_alt	Chr03_alt	4548625	4549136	-	342	-	- && - && -	-
CL5G054118012_alt	491.718	543.628	464.173	26.1711	19.1335	4.84471	499.839	16.7164	4.9054	1.56935e-44	7.1668e-42	CL5G054118012_alt	Chr05_alt	21936886	21937643	+	597	-	- && Q9M5X7.1 RecName: Full=Non-specific lipid-transfer protein; Short=LTP; AltName: Allergen=Mal d 3; Flags: Precursor && -	-
CL9G066666012_alt	9.79517	22.1478	25.9475	0	1.06297	0.968942	19.2968	0.677305	4.85175	0.00020696	0.00128431	CL9G066666012_alt	Chr09_alt	3155923	3157833	+	1911	-	- && - && -	-
CL2G040004012_alt	3.91807	7.04703	4.8051	0	0	0	5.25673	0	4.83712	0.0143099	0.0458935	CL2G040004012_alt	Chr02_alt	2146767	2147900	+	246	-	- && - && -	-
CL5G054136012_alt	5.8771	6.04031	3.84408	0	0	0	5.25383	0	4.83641	0.0141164	0.0454087	CL5G054136012_alt	Chr05_alt	22522471	22524254	-	1569	-	- && Q9FJB8.1 RecName: Full=Growth-regulating factor 7; Short=AtGRF7; AltName: Full=Transcription activator GRF7 && PF08880:QLQ|PF08879:WRC	-
CL2G042020012_alt	5.8771	6.04031	3.84408	0	0	0	5.25383	0	4.83641	0.0141164	0.0454087	CL2G042020012_alt	Chr02_alt	23139186	23139587	-	402	-	- && Q9LFG2.1 RecName: Full=Diaminopimelate epimerase, chloroplastic; Short=DAP epimerase; Flags: Precursor && -	-
CL1G037271012_alt	5.8771	6.04031	3.84408	0	0	0	5.25383	0	4.83641	0.0141164	0.0454087	CL1G037271012_alt	Chr01_alt	6703415	6703705	+	291	-	- && - && -	-
CL1G039335012_alt	262.511	254.7	219.113	3.8772	4.25189	17.441	245.441	8.52335	4.8344	1.88843e-28	2.93889e-26	CL1G039335012_alt	Chr01_alt	26775151	26775490	+	246	-	- && - && -	-
CL6G059582012_alt	4.89759	5.03359	5.76612	0	0	0	5.23243	0	4.8311	0.0139355	0.0449567	CL6G059582012_alt	Chr06_alt	18908344	18909713	-	891	-	- && B9I2J6.2 RecName: Full=L-Ala-D/L-amino acid epimerase; AltName: Full=L-Ala-D/L-Xxx epimerase && PF02746:Mandelate racemase / muconate lactonizing enzyme, N-terminal domain|PF13378:Enolase C-terminal domain-like	MR_MLE_N
CL7G060640012_alt	2.93855	5.03359	7.68816	0	0	0	5.2201	0	4.828	0.015738	0.0495215	CL7G060640012_alt	Chr07_alt	848548	849363	+	231	-	- && - && -	-
CL3G046836012_alt	11.7542	11.0739	7.68816	0.969299	0	0	10.1721	0.3231	4.82785	0.00231086	0.0102369	CL3G046836012_alt	Chr03_alt	18334908	18336312	+	426	-	- && P93258.1 RecName: Full=Superoxide dismutase [Cu-Zn] 1 && PF00080:Copper/zinc superoxide dismutase (SODC)	-
CL1G037479012_alt	290.917	320.136	315.215	1.9386	30.8262	0	308.756	10.9216	4.82525	0.00237367	0.0104725	CL1G037479012_alt	Chr01_alt	7914258	7918161	-	1539	-	- && - && PF01925:Sulfite exporter TauE/SafE	-
CL4G051497012_alt	112.644	65.4367	126.855	2.9079	6.37783	1.93788	101.645	3.7412	4.78591	2.91959e-15	1.26095e-13	CL4G051497012_alt	Chr04_alt	26833487	26834160	+	378	-	- && Q9ZV52.2 RecName: Full=EG45-like domain containing protein 2; AltName: Full=Plant natriuretic peptide A; Short=AtEXPR3; Short=AtPNP-A; Short=Ath-ExpGamma-1.2; Flags: Precursor && PF03330:Rare lipoprotein A (RlpA)-like double-psi beta-barrel	-
CL4G049768012_alt	233.125	277.854	313.292	16.4781	8.50378	4.84471	274.757	9.94219	4.78449	4.81017e-35	1.21815e-32	CL4G049768012_alt	Chr04_alt	9845351	9847060	-	1710	-	- && Q9SU79.1 RecName: Full=Probable polyamine oxidase 5; Short=AtPAO5 && PF01593:Flavin containing amine oxidoreductase	Amino_oxidase
CL6G060021012_alt	6.85662	9.06047	13.4543	0.969299	0	0	9.79045	0.3231	4.77354	0.00297423	0.0126629	CL6G060021012_alt	Chr06_alt	21369957	21373981	+	1389	-	- && Q9SD53.1 RecName: Full=UPF0481 protein At3g47200 && PF03140:Plant protein of unknown function	-
CL5G051905012_alt	32.3241	14.0941	7.68816	1.9386	0	0	18.0354	0.646199	4.77197	0.000680928	0.00359663	CL5G051905012_alt	Chr05_alt	1109830	1110756	+	927	-	- && Q9SUQ2.1 RecName: Full=Ethylene-responsive transcription factor CRF2; AltName: Full=Protein CYTOKININ RESPONSE FACTOR 2 && PF00847:AP2 domain	AP2
CL5G052894012_alt	59.7505	93.6248	62.4663	1.9386	4.25189	1.93788	71.9472	2.70946	4.74904	1.61378e-12	4.8443e-11	CL5G052894012_alt	Chr05_alt	7112726	7113544	+	552	-	- && - && -	-
CL1G037122012_alt	45.0578	37.2486	26.9086	0	4.25189	0	36.405	1.4173	4.74536	1.64133e-06	1.73916e-05	CL1G037122012_alt	Chr01_alt	5912265	5912681	-	360	-	- && - && PF08137:DVL family	-
CL6G059047012_alt	28.406	26.1747	24.9865	0	0	2.90683	26.5224	0.968942	4.74205	1.63285e-05	0.000137837	CL6G059047012_alt	Chr06_alt	15787914	15788702	+	690	-	- && Q9ZVI6.1 RecName: Full=Protein LURP-one-related 8 && PF04525:LURP-one-related	-
CL8G063835012_alt	95.0132	94.6315	74.9595	8.72369	1.06297	0	88.2014	3.26222	4.7386	7.41141e-12	2.06048e-10	CL8G063835012_alt	Chr08_alt	2829110	2829703	-	594	-	- && - && PF10950:Protein of unknown function (DUF2775)	-
CL8G065208012_alt	140.071	125.84	134.543	7.75439	7.4408	0	133.485	5.06506	4.73408	3.02559e-19	2.06073e-17	CL8G065208012_alt	Chr08_alt	13483545	13484757	+	825	-	- && Q93Z81.1 RecName: Full=Vacuolar cation/proton exchanger 3; AltName: Full=Ca(2+)/H(+) antiporter CAX3; AltName: Full=Ca(2+)/H(+) exchanger 3; AltName: Full=Protein CATION EXCHANGER 3 && PF01699:Sodium/calcium exchanger protein	Na_Ca_ex
CL8G065490012_alt	124.399	135.907	134.543	7.75439	7.4408	0	131.616	5.06506	4.71362	5.34676e-19	3.55477e-17	CL8G065490012_alt	Chr08_alt	14901276	14902858	-	1383	-	- && Q9FIA0.1 RecName: Full=UDP-glycosyltransferase 76C2; AltName: Full=Cytokinin-N-glucosyltransferase 2 && PF00201:UDP-glucoronosyl and UDP-glucosyl transferase	UDPGT
CL4G051530012_alt	19.5903	43.2889	17.2984	0	3.18892	0	26.7259	1.06297	4.71274	4.7311e-05	0.000350424	CL4G051530012_alt	Chr04_alt	27062560	27062984	-	210	-	- && - && -	-
CL2G044166012_alt	11.7542	6.04031	9.6102	0	0	0.968942	9.13491	0.322981	4.67363	0.00410967	0.0165653	CL2G044166012_alt	Chr02_alt	42535341	42538305	+	1417	-	- && - && PF04765:Protein of unknown function (DUF616)	-
CL6G059140012_alt	12.7337	9.06047	4.8051	0	1.06297	0	8.86643	0.354324	4.62956	0.00515789	0.0200284	CL6G059140012_alt	Chr06_alt	16306717	16306920	+	204	-	- && - && -	-
CL3G047273012_alt	34.2831	18.1209	22.1035	0.969299	2.12594	0	24.8358	1.03175	4.62456	2.47489e-05	0.000198169	CL3G047273012_alt	Chr03_alt	20992902	20993138	+	237	-	- && - && -	-
CL4G050440012_alt	4.89759	8.05375	12.4933	0.969299	0	0	8.48153	0.3231	4.56655	0.00622982	0.0233958	CL4G050440012_alt	Chr04_alt	17286424	17288166	+	549	-	- && - && -	-
CL4G051721012_alt	47.0168	55.3695	38.4408	3.8772	2.12594	0	46.9424	2.00105	4.55377	1.25088e-08	2.08283e-07	CL4G051721012_alt	Chr04_alt	28244669	28245222	+	222	-	- && - && -	-
CL0G069432012_alt	15.6723	35.2351	18.2594	2.9079	0	0	23.0556	0.969299	4.54173	0.000116842	0.000777007	CL0G069432012_alt	000060F-004-01_alt	40100	41276	-	855	-	- && Q9FJ47.1 RecName: Full=Senescence-specific cysteine protease SAG12; AltName: Full=Cysteine proteinase SAG12; AltName: Full=Protein SENESCENCE-ASSOCIATED GENE 12; Flags: Precursor && PF08246:Cathepsin propeptide inhibitor domain (I29)|PF00112:Papain family cysteine protease	Peptidase_C1
CL1G037771012_alt	56.812	57.383	46.129	5.81579	1.06297	0	53.4413	2.29292	4.52692	6.67603e-09	1.16965e-07	CL1G037771012_alt	Chr01_alt	10285245	10286162	-	732	-	- && Q9M2Z1.1 RecName: Full=Leucine-rich repeat receptor-like serine/threonine-protein kinase BAM2; AltName: Full=Protein BARELY ANY MERISTEM 2; Flags: Precursor && PF13855:Leucine rich repeat|PF08263:Leucine rich repeat N-terminal domain	LRRNT_2
CL1G038749012_alt	32.3241	30.2016	25.9475	0	0	3.87577	29.4911	1.29192	4.48262	1.13164e-05	9.93825e-05	CL1G038749012_alt	Chr01_alt	19056370	19058039	+	1329	-	- && Q9SBQ9.1 RecName: Full=Flavonoid 3'-monooxygenase; AltName: Full=Cytochrome P450 75B2; AltName: Full=Flavonoid 3'-hydroxylase [Petunia x hybrida] && PF00067:Cytochrome P450	p450
CL4G051722012_alt	122.44	121.813	126.855	7.75439	0	8.72048	123.702	5.49162	4.46583	1.39641e-17	7.81122e-16	CL4G051722012_alt	Chr04_alt	28245299	28246738	-	480	-	- && - && -	-
CL2G041710012_alt	6.85662	10.0672	6.72714	0	0	0.968942	7.88365	0.322981	4.45997	0.00762211	0.0276254	CL2G041710012_alt	Chr02_alt	19177818	19179904	+	1008	-	- && O23379.2 RecName: Full=Putative zinc finger protein CONSTANS-LIKE 11 && -	-
CL4G050074012_alt	34.2831	40.2687	54.7781	0	0	5.81365	43.11	1.93788	4.44906	1.03929e-06	1.15345e-05	CL4G050074012_alt	Chr04_alt	14003479	14006428	-	333	-	- && - && PF13456:Reverse transcriptase-like	-
CL4G049421012_alt	155.743	211.411	191.243	21.3246	4.25189	0	186.132	8.52549	4.44635	0.000672428	0.0035578	CL4G049421012_alt	Chr04_alt	5767632	5768582	+	699	-	- && Q9LTF7.1 RecName: Full=Transcription factor MYB82; AltName: Full=Myb-related protein 82; Short=AtMYB82 && PF00249:Myb-like DNA-binding domain	Myb_DNA-binding
CL7G060891012_alt	2.93855	6.04031	14.4153	0.969299	0	0	7.79805	0.3231	4.44585	0.0112658	0.0378683	CL7G060891012_alt	Chr07_alt	3727130	3727426	+	297	-	- && - && -	-
CL2G042857012_alt	17.6313	9.06047	16.3373	1.9386	0	0	14.343	0.646199	4.44194	0.00146023	0.00690229	CL2G042857012_alt	Chr02_alt	33017294	33018302	+	249	-	- && Q9STN5.1 RecName: Full=Uncharacterized protein At4g08330, chloroplastic; Flags: Precursor && -	-
CL7G061733012_alt	118.522	131.88	117.244	1.9386	11.6927	3.87577	122.549	5.83569	4.42063	1.10747e-17	6.25779e-16	CL7G061733012_alt	Chr07_alt	10823657	10824281	-	543	-	- && - && -	-
CL4G048914012_alt	26.447	27.1814	30.7526	0	0	3.87577	28.127	1.29192	4.4149	1.86049e-05	0.000154617	CL4G048914012_alt	Chr04_alt	2282681	2283909	-	741	-	- && - && PF14111:Domain of unknown function (DUF4283)	-
CL3G046428012_alt	51.9144	53.3561	42.2849	4.84649	0	1.93788	49.1851	2.26146	4.41262	7.97278e-09	1.37437e-07	CL3G046428012_alt	Chr03_alt	14259594	14261090	+	1497	-	- && Q9SGA8.1 RecName: Full=UDP-glycosyltransferase 83A1 && PF00201:UDP-glucoronosyl and UDP-glucosyl transferase	UDPGT
CL0G071636012_alt	47.0168	41.2755	40.3628	1.9386	4.25189	0	42.885	2.0635	4.4106	4.73998e-08	6.99003e-07	CL0G071636012_alt	003625F_alt	10091	10689	+	432	-	- && O02414.1 RecName: Full=Dynein light chain LC6, flagellar outer arm && PF01221:Dynein light chain type 1	-
CL8G065742012_alt	13.7132	11.0739	17.2984	1.9386	0	0	14.0285	0.646199	4.40964	0.00149524	0.00704371	CL8G065742012_alt	Chr08_alt	16417442	16419699	-	213	-	- && - && -	-
CL2G040126012_alt	96.9722	90.6047	85.5308	7.75439	1.06297	3.87577	91.0359	4.23104	4.40498	6.5154e-15	2.63807e-13	CL2G040126012_alt	Chr02_alt	2924260	2925873	+	1614	-	- && Q9C8J6.1 RecName: Full=Phospholipase A1-Igamma3, chloroplastic; Flags: Precursor && PF01764:Lipase (class 3)	Lipase_3
CL2G041327012_alt	15.6723	12.0806	13.4543	0	0	1.93788	13.7357	0.645961	4.37898	0.00161011	0.00750772	CL2G041327012_alt	Chr02_alt	13871411	13875423	-	2157	-	- && F4I2H7.1 RecName: Full=Protein TPX2; Short=AtTPX2; AltName: Full=Targeting protein for XKLP2 && PF06886:Targeting protein for Xklp2 (TPX2)|PF12214:Cell cycle regulated microtubule associated protein	-
CL2G041461012_alt	13.7132	17.1142	9.6102	1.9386	0	0	13.4792	0.646199	4.35132	0.00197108	0.00894128	CL2G041461012_alt	Chr02_alt	15323113	15324932	+	1038	-	- && Q9SKU1.1 RecName: Full=Clathrin light chain 1 && PF01086:Clathrin light chain	-
CL6G060229012_alt	20.5699	20.1344	20.1814	1.9386	1.06297	0	20.2952	1.00052	4.34445	9.61508e-05	0.000653764	CL6G060229012_alt	Chr06_alt	22656478	22656771	+	201	-	- && - && -	-
CL4G050436012_alt	13.7132	12.0806	14.4153	1.9386	0	0	13.4031	0.646199	4.34366	0.00183027	0.00839548	CL4G050436012_alt	Chr04_alt	17260959	17262341	+	975	-	- && - && PF14244:gag-polypeptide of LTR copia-type	-
CL8G063929012_alt	6.85662	10.0672	4.8051	0	1.06297	0	7.24297	0.354324	4.33732	0.0113829	0.0381857	CL8G063929012_alt	Chr08_alt	3478861	3479181	+	321	-	- && - && PF13456:Reverse transcriptase-like	-
CL1G036481012_alt	41.1397	54.3628	46.129	0	7.4408	0	47.2105	2.48027	4.299	1.52905e-06	1.63075e-05	CL1G036481012_alt	Chr01_alt	1043915	1046381	-	1509	-	- && Q949P1.1 RecName: Full=Abscisic acid 8'-hydroxylase 1; Short=ABA 8'-hydroxylase 1; AltName: Full=Cytochrome P450 707A1 && PF00067:Cytochrome P450	p450
CL3G046197012_alt	57.7915	62.4165	38.4408	0	5.31486	2.90683	52.883	2.74056	4.29677	8.46275e-09	1.45164e-07	CL3G046197012_alt	Chr03_alt	11555928	11556750	+	477	-	- && - && -	-
CL7G060757012_alt	121.46	135.907	114.361	6.78509	6.37783	5.81365	123.909	6.32553	4.29201	2.93872e-21	2.50348e-19	CL7G060757012_alt	Chr07_alt	2322725	2323264	-	540	-	- && Q39688.1 RecName: Full=Epidermis-specific secreted glycoprotein EP1; AltName: Full=52/54 kDa medium protein; Flags: Precursor && PF01453:D-mannose binding lectin	B_lectin
CL4G051216012_alt	2.93855	9.06047	8.64918	0	0	0.968942	6.88273	0.322981	4.26446	0.0156272	0.0492452	CL4G051216012_alt	Chr04_alt	24744533	24747592	-	2469	-	- && P10978.1 RecName: Full=Retrovirus-related Pol polyprotein from transposon TNT 1-94; Includes: RecName: Full=Protease; Includes: RecName: Full=Reverse transcriptase; Includes: RecName: Full=Endonuclease && PF07727:Reverse transcriptase (RNA-dependent DNA polymerase)|PF14227:gag-polypeptide of LTR copia-type	RVT_2
CL1G037813012_alt	15.6723	21.1411	20.1814	2.9079	0	0	18.9983	0.969299	4.26342	0.000342567	0.00199559	CL1G037813012_alt	Chr01_alt	10764488	10765878	-	660	-	- && - && PF03168:Late embryogenesis abundant protein	-
CL3G046431012_alt	75.4228	83.5576	70.1544	7.75439	4.25189	0	76.3783	4.00209	4.25599	1.82789e-11	4.81281e-10	CL3G046431012_alt	Chr03_alt	14299390	14300886	+	1497	-	- && Q9SGA8.1 RecName: Full=UDP-glycosyltransferase 83A1 && PF00201:UDP-glucoronosyl and UDP-glucosyl transferase	UDPGT
CL3G048325012_alt	234.105	229.532	230.645	17.4474	19.1335	0	231.427	12.1936	4.24833	0.00037939	0.00217776	CL3G048325012_alt	Chr03_alt	26454485	26457706	-	2322	-	- && Q9LNU1.1 RecName: Full=CO(2)-response secreted protease; AltName: Full=Subtilisin-like serine protease; Short=AtSBT5.2; AltName: Full=Tripeptidyl-peptidase II; Flags: Precursor && PF05922:Peptidase inhibitor I9|PF02225:PA domain|PF00082:Subtilase family	Peptidase_S8
CL2G042243012_alt	31.3446	33.2217	30.7526	1.9386	3.18892	0	31.773	1.70917	4.24334	1.86495e-06	1.95366e-05	CL2G042243012_alt	Chr02_alt	25749408	25749755	+	348	-	- && Q9LSQ6.1 RecName: Full=Calcium-binding protein PBP1; AltName: Full=KIC-related protein 2; AltName: Full=PINOID-binding protein 1 && PF13833:EF-hand domain pair	-
CL5G054985012_alt	14.6928	14.0941	8.64918	0.969299	0	0.968942	12.4787	0.64608	4.23942	0.00211153	0.00947131	CL5G054985012_alt	Chr05_alt	32985654	32986023	+	267	-	- && - && -	-
CL8G064520012_alt	47.9963	94.6315	62.4663	8.72369	2.12594	0	68.3647	3.61654	4.23083	1.1321e-08	1.89753e-07	CL8G064520012_alt	Chr08_alt	7219484	7219912	+	429	-	- && Q0V7Z5.1 RecName: Full=Auxin-responsive protein SAUR64; AltName: Full=Protein SMALL AUXIN UP RNA 64 && PF02519:Auxin responsive protein	Auxin_inducible
CL4G048687012_alt	13.7132	12.0806	10.5712	1.9386	0	0	12.1217	0.646199	4.19919	0.00323287	0.0135732	CL4G048687012_alt	Chr04_alt	790655	791059	+	405	-	- && Q3E965.2 RecName: Full=Protein GLUTAMINE DUMPER 5 && -	-
CL2G039949012_alt	19.5903	10.0672	5.76612	0	0	1.93788	11.8079	0.645961	4.1632	0.00536181	0.0206704	CL2G039949012_alt	Chr02_alt	1682393	1686497	-	2679	-	- && O24370.1 RecName: Full=Linoleate 13S-lipoxygenase 2-1, chloroplastic; AltName: Full=Lipoxygenase 2-1; Flags: Precursor && PF01477:PLAT/LH2 domain|PF00305:Lipoxygenase	Lipoxygenase
CL9G066863012_alt	327.159	315.103	322.903	29.079	19.1335	6.78259	321.721	18.3317	4.13435	1.89058e-30	3.53463e-28	CL9G066863012_alt	Chr09_alt	4297517	4299368	+	1401	-	- && - && PF00612:IQ calmodulin-binding motif|PF13178:Protein of unknown function (DUF4005)	IQ
CL9G066956012_alt	11.7542	18.1209	23.0645	0.969299	2.12594	0	17.6465	1.03175	4.1289	0.000406403	0.00230829	CL9G066956012_alt	Chr09_alt	5065702	5066385	+	684	-	- && - && PF12796:Ankyrin repeats (3 copies)	-
CL2G044689012_alt	853.159	683.562	774.582	31.0176	79.7229	22.2857	770.434	44.342	4.12704	1.39124e-31	2.8708e-29	CL2G044689012_alt	Chr02_alt	45440378	45445082	-	1089	-	- && O49561.2 RecName: Full=Gibberellin 2-beta-dioxygenase 8; AltName: Full=GA 2-oxidase 8; AltName: Full=Gibberellin 2-beta-hydroxylase 8; AltName: Full=Gibberellin 2-oxidase 8 && PF14226:non-haem dioxygenase in morphine synthesis N-terminal|PF03171:2OG-Fe(II) oxygenase superfamily	2OG-FeII_Oxy
CL8G065849012_alt	12.7337	13.0873	25.9475	0.969299	0	1.93788	17.2562	0.969061	4.12551	0.000506661	0.00279014	CL8G065849012_alt	Chr08_alt	17184781	17185011	-	231	-	- && - && -	-
CL8G064117012_alt	78.3614	72.4837	58.6222	0	5.31486	6.78259	69.8224	4.03248	4.12216	1.57885e-10	3.61993e-09	CL8G064117012_alt	Chr08_alt	4891224	4891967	-	744	-	- && - && -	-
CL8G064908012_alt	8.81565	23.1545	20.1814	1.9386	1.06297	0	17.3839	1.00052	4.12057	0.000569287	0.00307934	CL8G064908012_alt	Chr08_alt	11133072	11134241	+	1170	-	- && Q84TG3.1 RecName: Full=E3 ubiquitin-protein ligase PUB23; AltName: Full=Plant U-box protein 23; AltName: Full=U-box domain-containing protein 23 && PF04564:U-box domain	U-box
CL3G047158012_alt	11.7542	13.0873	10.5712	0	2.12594	0	11.8043	0.708648	4.11916	0.00394461	0.0160135	CL3G047158012_alt	Chr03_alt	20315739	20316182	-	444	-	- && - && -	-
CL6G058166012_alt	102.849	111.746	96.102	3.8772	7.4408	6.78259	103.566	6.03353	4.10821	1.21077e-17	6.82761e-16	CL6G058166012_alt	Chr06_alt	8883782	8884328	+	408	-	- && - && -	-
CL8G064550012_alt	2757.34	2708.07	2714.88	205.491	125.431	144.372	2726.76	158.431	4.10311	5.94184e-111	4.13805e-107	CL8G064550012_alt	Chr08_alt	7370625	7373615	-	1059	-	- && Q39799.1 RecName: Full=Endochitinase 1; Flags: Precursor && PF00182:Chitinase class I	-
CL7G061798012_alt	20.5699	26.1747	5.76612	0	3.18892	0	17.5036	1.06297	4.09218	0.00184814	0.0084618	CL7G061798012_alt	Chr07_alt	11634771	11638223	-	1212	-	- && Q9SJE2.1 RecName: Full=Palmitoyl-acyl carrier protein thioesterase, chloroplastic; AltName: Full=16:0-acyl-carrier protein thioesterase; Short=16:0-ACP thioesterase; AltName: Full=Acyl-[acyl-carrier-protein] hydrolase; AltName: Full=Acyl-acyl carrier protein thioesterase B1; Short=AtFATB1; Flags: Precursor && PF01643:Acyl-ACP thioesterase	-
CL6G058017012_alt	53.8734	49.3292	67.2714	0.969299	5.31486	3.87577	56.8247	3.38664	4.08556	5.47617e-10	1.16273e-08	CL6G058017012_alt	Chr06_alt	7173518	7173739	+	222	-	- && - && -	-
CL4G049320012_alt	18.6108	7.04703	7.68816	1.9386	0	0	11.1153	0.646199	4.07647	0.00674491	0.0249692	CL4G049320012_alt	Chr04_alt	5074909	5079957	+	2781	-	- && Q05609.1 RecName: Full=Serine/threonine-protein kinase CTR1; AltName: Full=Protein CONSTITUTIVE TRIPLE RESPONSE1 && PF07714:Protein tyrosine kinase|PF00564:PB1 domain	Pkinase_Tyr
CL5G053314012_alt	14.6928	20.1344	31.7137	3.8772	0	0	22.1803	1.2924	4.07571	0.000323423	0.00189875	CL5G053314012_alt	Chr05_alt	10018072	10018536	-	465	-	- && - && -	-
CL5G052251012_alt	15.6723	22.1478	30.7526	0	4.25189	0	22.8576	1.4173	4.06463	0.000284089	0.00169717	CL5G052251012_alt	Chr05_alt	3113560	3114780	+	1221	-	- && - && -	-
CL1G038397012_alt	24.4879	17.1142	24.0255	3.8772	0	0	21.8759	1.2924	4.05492	0.000257532	0.00155654	CL1G038397012_alt	Chr01_alt	15288605	15294773	-	1230	-	- && - && PF12799:Leucine Rich repeats (2 copies)|PF08263:Leucine rich repeat N-terminal domain|PF13855:Leucine rich repeat	LRRNT_2
CL5G054756012_alt	23.5084	11.0739	14.4153	2.9079	0	0	16.3325	0.969299	4.04779	0.0013411	0.00643233	CL5G054756012_alt	Chr05_alt	30135956	30136273	+	318	-	- && - && -	-
CL4G048958012_alt	11699.4	11294.4	11140.1	912.11	720.695	438.931	11378	690.579	4.04237	3.8746e-74	8.30267e-71	CL4G048958012_alt	Chr04_alt	2459986	2462769	-	1101	-	- && - && PF04862:Protein of unknown function (DUF642)	-
CL2G044525012_alt	90.1156	66.4434	53.8171	6.78509	0	5.81365	70.1254	4.19958	4.03665	4.94586e-10	1.05657e-08	CL2G044525012_alt	Chr02_alt	44462574	44463554	-	981	-	- && - && -	-
CL4G050858012_alt	529.919	532.554	471.861	40.7105	54.2116	0	511.445	31.6407	4.01535	0.00637117	0.0238103	CL4G050858012_alt	Chr04_alt	22299686	22300363	+	678	-	- && Q00451.1 RecName: Full=36.4 kDa proline-rich protein && PF14547:Hydrophobic seed protein	-
CL4G049459012_alt	54.853	43.2889	28.8306	0	0	7.75154	42.3242	2.58385	4.01315	2.20824e-05	0.000179449	CL4G049459012_alt	Chr04_alt	5982484	5983597	+	618	-	- && - && PF00320:GATA zinc finger	GATA
CL0G069590012_alt	6.85662	20.1344	5.76612	0	2.12594	0	10.919	0.708648	3.99974	0.00912559	0.0320005	CL0G069590012_alt	000562F-001-01_alt	10149	13716	-	3183	-	- && C0LGF5.2 RecName: Full=Probable LRR receptor-like serine/threonine-protein kinase At1g34110; Flags: Precursor && PF13855:Leucine rich repeat|PF08263:Leucine rich repeat N-terminal domain|PF00069:Protein kinase domain	Pkinase
CL5G054007012_alt	58.771	27.1814	41.3239	5.81579	2.12594	0	42.4254	2.64725	3.9979	1.33325e-06	1.44459e-05	CL5G054007012_alt	Chr05_alt	19364072	19365667	+	1596	-	- && Q9SZE2.1 RecName: Full=Protein DETOXIFICATION 51; Short=AtDTX51; AltName: Full=Multidrug and toxic compound extrusion protein 51; Short=MATE protein 51; AltName: Full=Protein ABNORMAL SHOOT 3; AltName: Full=Protein ACTIVATED DISEASE SUSCEPTIBILITY 1; Short=Protein ADS1; AltName: Full=Protein ALTERED DEVELOPMENT PROGRAM 1; Short=Protein ADP1; AltName: Full=Protein NOVEL ION CARRIER 4; Short=P…	MatE
CL6G059860012_alt	53.8734	39.262	48.051	8.72369	0	0	47.0622	2.9079	3.9969	1.11062e-05	9.78136e-05	CL6G059860012_alt	Chr06_alt	20354519	20356112	-	969	-	- && Q9LES3.1 RecName: Full=ABSCISIC ACID-INSENSITIVE 5-like protein 2; AltName: Full=ABA-responsive element-binding protein 3; AltName: Full=Dc3 promoter-binding factor 3; Short=AtDPBF3; AltName: Full=bZIP transcription factor 66; Short=AtbZIP66 && PF00170:bZIP transcription factor	bZIP_1
CL6G058052012_alt	260.552	253.693	260.436	23.2632	24.4484	1.93788	258.227	16.5498	3.97051	1.00042e-16	5.14184e-15	CL6G058052012_alt	Chr06_alt	7552891	7553409	+	519	-	- && Q9SLD4.1 RecName: Full=Zinc finger protein ZAT11 && PF13912:C2H2-type zinc finger	-
CL1G037290012_alt	171.416	134.9	178.75	8.72369	10.6297	11.6273	161.688	10.3269	3.96985	1.09735e-24	1.21789e-22	CL1G037290012_alt	Chr01_alt	6851801	6852193	-	393	-	- && Q9FHA6.1 RecName: Full=Protein RALF-like 34; Flags: Precursor && PF05498:Rapid ALkalinization Factor (RALF)	-
CL0G070250012_alt	369.278	308.056	302.721	22.2939	21.2594	19.3788	326.685	20.9774	3.96137	6.87269e-45	3.24496e-42	CL0G070250012_alt	001756F_alt	64832	65799	-	585	-	- && O24542.1 RecName: Full=Auxin-induced protein 22D; AltName: Full=Indole-3-acetic acid-induced protein ARG13 && PF02309:AUX/IAA family	-
CL3G047321012_alt	713.089	707.723	600.637	44.5877	23.3854	63.9502	673.816	43.9744	3.93073	2.99109e-43	1.32259e-40	CL3G047321012_alt	Chr03_alt	21242280	21244423	+	1182	-	- && P51090.1 RecName: Full=Chalcone synthase; AltName: Full=Naringenin-chalcone synthase && PF02797:Chalcone and stilbene synthases, C-terminal domain|PF00195:Chalcone and stilbene synthases, N-terminal domain	Chal_sti_synt_N
CL6G059927012_alt	16.6518	19.1277	24.0255	0	0	3.87577	19.935	1.29192	3.92181	0.000558766	0.00303245	CL6G059927012_alt	Chr06_alt	20715855	20716940	-	324	-	- && - && -	-
CL5G052177012_alt	86.1975	82.5509	102.829	0	6.37783	11.6273	90.5259	6.00171	3.91626	1.97943e-10	4.48302e-09	CL5G052177012_alt	Chr05_alt	2700110	2701591	+	1482	-	- && Q3E8X3.2 RecName: Full=Protein NRT1/ PTR FAMILY 2.8; Short=AtNPF2.8 && PF00854:POT family	-
CL1G037097012_alt	21.5494	33.2217	38.4408	0	6.37783	0	31.0706	2.12594	3.91433	0.000122976	0.000811646	CL1G037097012_alt	Chr01_alt	5738933	5741919	+	1461	-	- && Q9M2W8.1 RecName: Full=BTB/POZ domain-containing protein At3g49900 && PF03000:NPH3 family|PF00651:BTB/POZ domain	BTB
CL6G058495012_alt	838.467	875.845	898.554	61.0658	110.549	1.93788	870.955	57.8509	3.91287	0.00101875	0.00508407	CL6G058495012_alt	Chr06_alt	11278718	11279662	-	651	-	- && - && -	-
CL9G068886012_alt	35.2626	77.5173	38.4408	0	6.37783	3.87577	50.4069	3.41787	3.90186	4.88169e-07	5.81896e-06	CL9G068886012_alt	Chr09_alt	30958621	30960950	-	360	-	- && - && -	-
CL1G039160012_alt	15.6723	15.1008	27.8696	0	0	3.87577	19.5475	1.29192	3.89471	0.000822662	0.00423211	CL1G039160012_alt	Chr01_alt	25000556	25002135	-	336	-	- && - && -	-
CL9G068436012_alt	69.5457	104.699	100.907	10.6623	0	7.75154	91.7172	6.13794	3.88024	1.13786e-10	2.66364e-09	CL9G068436012_alt	Chr09_alt	26303444	26304670	+	960	-	- && Q9FJ47.1 RecName: Full=Senescence-specific cysteine protease SAG12; AltName: Full=Cysteine proteinase SAG12; AltName: Full=Protein SENESCENCE-ASSOCIATED GENE 12; Flags: Precursor && PF00112:Papain family cysteine protease|PF08246:Cathepsin propeptide inhibitor domain (I29)	Peptidase_C1
CL4G051219012_alt	146.928	143.961	173.945	16.4781	2.12594	12.5962	154.944	10.4001	3.88018	2.73726e-17	1.47775e-15	CL4G051219012_alt	Chr04_alt	24908163	24910922	-	1917	-	- && Q9SA25.1 RecName: Full=Wall-associated receptor kinase-like 8; Flags: Precursor && PF07714:Protein tyrosine kinase|PF13947:Wall-associated receptor kinase galacturonan-binding	Pkinase_Tyr
CL4G050910012_alt	16.6518	14.0941	12.4933	0	0	2.90683	14.413	0.968942	3.86751	0.00239569	0.0105513	CL4G050910012_alt	Chr04_alt	22565264	22566800	-	1416	-	- && - && PF13962:Domain of unknown function|PF12796:Ankyrin repeats (3 copies)	-
CL2G042353012_alt	24.4879	27.1814	20.1814	0	0	4.84471	23.9502	1.6149	3.86579	0.000280843	0.00168101	CL2G042353012_alt	Chr02_alt	27019607	27019884	-	204	-	- && - && -	-
CL2G041633012_alt	212.555	187.25	195.087	28.1097	12.7557	0	198.297	13.6218	3.86351	0.00274645	0.0118433	CL2G041633012_alt	Chr02_alt	18120018	18125324	+	1578	-	- && K4CF70.1 RecName: Full=Fatty acid hydroperoxide lyase, chloroplastic; Short=LeHPL; AltName: Full=Cytochrome P450 74B && PF00067:Cytochrome P450	p450
CL6G059598012_alt	18.6108	24.1612	31.7137	0	5.31486	0	24.8286	1.77162	3.85663	0.00033865	0.00197607	CL6G059598012_alt	Chr06_alt	18962491	18962691	-	201	-	- && - && -	-
CL9G067678012_alt	7.83614	11.0739	10.5712	0	2.12594	0	9.82709	0.708648	3.85127	0.00997197	0.0343289	CL9G067678012_alt	Chr09_alt	15209411	15211568	+	819	-	- && P93295.1 RecName: Full=Uncharacterized mitochondrial protein AtMg00310; AltName: Full=ORF154 && -	-
CL2G042199012_alt	22.5289	17.1142	17.2984	2.9079	1.06297	0	18.9805	1.32362	3.83656	0.000333604	0.00195235	CL2G042199012_alt	Chr02_alt	25142923	25143342	+	420	-	- && O81832.4 RecName: Full=G-type lectin S-receptor-like serine/threonine-protein kinase At4g27290; Flags: Precursor && PF01453:D-mannose binding lectin	B_lectin
CL1G039558012_alt	19.5903	22.1478	14.4153	2.9079	0	0.968942	18.7178	1.29228	3.82807	0.000381208	0.00218729	CL1G039558012_alt	Chr01_alt	29083900	29086203	-	2304	-	- && - && PF13968:Domain of unknown function (DUF4220)|PF04578:Protein of unknown function, DUF594	-
CL1G037332012_alt	9.79517	32.215	14.4153	1.9386	2.12594	0	18.8085	1.35485	3.80917	0.000717493	0.00376336	CL1G037332012_alt	Chr01_alt	7184432	7184873	+	336	-	- && - && -	-
CL0G071438012_alt	8.81565	10.0672	9.6102	0	2.12594	0	9.49768	0.708648	3.80177	0.011345	0.0380815	CL0G071438012_alt	003272F_alt	1472	1693	+	222	-	- && - && -	-
CL9G067243012_alt	20.5699	16.1075	18.2594	3.8772	0	0	18.3122	1.2924	3.79967	0.00103636	0.005159	CL9G067243012_alt	Chr09_alt	8169023	8172543	+	2418	-	- && - && -	-
CL4G050414012_alt	51.9144	52.3494	49.973	4.84649	6.37783	0	51.4123	3.74144	3.79847	4.30932e-08	6.40238e-07	CL4G050414012_alt	Chr04_alt	17149554	17150294	+	741	-	- && - && -	-
CL5G054196012_alt	9.79517	12.0806	19.2204	0	1.06297	1.93788	13.6987	1.00029	3.77781	0.0021788	0.00974549	CL5G054196012_alt	Chr05_alt	23358069	23358821	+	753	-	- && P19664.2 RecName: Full=Anti-H(O) lectin; AltName: Full=LTA && PF00139:Legume lectin domain	-
CL2G041778012_alt	84.2385	71.477	76.8816	7.75439	5.31486	3.87577	77.5324	5.64834	3.77737	3.34187e-13	1.09781e-11	CL2G041778012_alt	Chr02_alt	20826480	20827640	-	450	-	- && - && -	-
CL3G047010012_alt	133.214	121.813	125.894	11.6316	5.31486	10.6584	126.974	9.2016	3.77508	1.22213e-19	8.91231e-18	CL3G047010012_alt	Chr03_alt	19368858	19370241	-	1050	-	- && Q9LSL1.1 RecName: Full=Transcription factor bHLH93; AltName: Full=Basic helix-loop-helix protein 93; Short=AtbHLH93; Short=bHLH 93; AltName: Full=Transcription factor EN 47; AltName: Full=bHLH transcription factor bHLH093 && PF00010:Helix-loop-helix DNA-binding domain	HLH
CL2G043425012_alt	20.5699	16.1075	17.2984	0.969299	0	2.90683	17.9919	1.29204	3.77179	0.000480316	0.00266813	CL2G043425012_alt	Chr02_alt	37890625	37892634	-	1806	-	- && Q9FI80.1 RecName: Full=Pentatricopeptide repeat-containing protein At5g48910 && PF14432:DYW family of nucleic acid deaminases|PF13041:PPR repeat family	-
CL6G058415012_alt	6.85662	8.05375	12.4933	0.969299	1.06297	0	9.13454	0.677424	3.77077	0.0100383	0.0345145	CL6G058415012_alt	Chr06_alt	10642477	10644789	+	1668	-	- && O80434.2 RecName: Full=Laccase-4; AltName: Full=Benzenediol:oxygen oxidoreductase 4; AltName: Full=Diphenol oxidase 4; AltName: Full=Protein IRREGULAR XYLEM 12; AltName: Full=Urishiol oxidase 4; Flags: Precursor && PF07731:Multicopper oxidase|PF00394:Multicopper oxidase|PF07732:Multicopper oxidase	-
CL3G047301012_alt	239.982	291.948	234.489	12.6009	19.1335	25.1925	255.473	18.9756	3.75091	1.8247e-31	3.68338e-29	CL3G047301012_alt	Chr03_alt	21165320	21170571	-	1788	-	- && Q8W486.1 RecName: Full=Uncharacterized protein At1g04910 && PF10250:GDP-fucose protein O-fucosyltransferase	-
CL4G049706012_alt	14.6928	28.1881	24.9865	0.969299	3.18892	0.968942	22.6225	1.70905	3.75063	9.55581e-05	0.000650051	CL4G049706012_alt	Chr04_alt	8381944	8383763	+	339	-	- && - && -	-
CL3G046440012_alt	77.3819	86.5778	80.7257	0	10.6297	7.75154	81.5618	6.12709	3.75005	1.04766e-09	2.1256e-08	CL3G046440012_alt	Chr03_alt	14377392	14377698	+	225	-	- && - && -	-
CL5G052080012_alt	28.406	14.0941	11.5322	1.9386	2.12594	0	18.0108	1.35485	3.74803	0.000723155	0.00378593	CL5G052080012_alt	Chr05_alt	2066268	2069244	+	327	-	- && - && -	-
CL2G044482012_alt	141.05	120.806	143.192	9.69299	15.9446	4.84471	135.016	10.1608	3.74633	2.65687e-18	1.58825e-16	CL2G044482012_alt	Chr02_alt	44183361	44184582	+	663	-	- && Q940P5.1 RecName: Full=Tetraspanin-19; AltName: Full=TOM2A homologous protein 3 && PF00335:Tetraspanin family	Tetraspannin
CL6G058739012_alt	10.7747	7.04703	8.64918	1.9386	0	0	8.82363	0.646199	3.74417	0.0150288	0.0477537	CL6G058739012_alt	Chr06_alt	13824453	13827014	+	2400	-	- && P10978.1 RecName: Full=Retrovirus-related Pol polyprotein from transposon TNT 1-94; Includes: RecName: Full=Protease; Includes: RecName: Full=Reverse transcriptase; Includes: RecName: Full=Endonuclease && PF00665:Integrase core domain|PF13976:GAG-pre-integrase domain	rve
CL6G058874012_alt	39.1807	33.2217	36.5188	1.9386	6.37783	0	36.3071	2.77214	3.744	5.29711e-06	5.00379e-05	CL6G058874012_alt	Chr06_alt	14787111	14788898	+	420	-	- && - && -	-
CL7G061390012_alt	109.706	81.5442	89.3748	11.6316	9.56675	0	93.5417	7.06611	3.73347	9.35245e-10	1.90726e-08	CL7G061390012_alt	Chr07_alt	7536715	7541366	-	1212	-	- && Q9SHB5.1 RecName: Full=WRKY transcription factor 55; AltName: Full=WRKY DNA-binding protein 55 && PF03106:WRKY DNA -binding domain	WRKY
CL3G046441012_alt	18.6108	28.1881	31.7137	1.9386	0	3.87577	26.1709	1.93812	3.72896	5.09485e-05	0.000375171	CL3G046441012_alt	Chr03_alt	14378050	14378265	+	216	-	- && - && -	-
CL9G066665012_alt	35.2626	27.1814	27.8696	0.969299	1.06297	4.84471	30.1045	2.29233	3.70067	1.06345e-05	9.41361e-05	CL9G066665012_alt	Chr09_alt	3148777	3150090	-	1314	-	- && P13917.2 RecName: Full=Basic 7S globulin; AltName: Full=SBg7S; Short=Bg; Contains: RecName: Full=Basic 7S globulin high kDa subunit; Contains: RecName: Full=Basic 7S globulin low kDa subunit; Flags: Precursor && PF14543:Xylanase inhibitor N-terminal|PF14541:Xylanase inhibitor C-terminal	-
CL6G060277012_alt	82.2794	95.6383	97.063	7.75439	12.7557	0.968942	91.6602	7.15967	3.69535	3.91857e-11	9.79889e-10	CL6G060277012_alt	Chr06_alt	22858363	22858839	-	477	-	- && - && -	-
CL3G047292012_alt	338.913	366.446	309.448	11.6316	18.0705	48.4471	338.269	26.0497	3.69481	2.74941e-20	2.12751e-18	CL3G047292012_alt	Chr03_alt	21110307	21111666	-	1263	-	- && Q56YP2.1 RecName: Full=Phosphatidylinositol 4-phosphate 5-kinase 1; Short=AtPIP5K1; AltName: Full=1-phosphatidylinositol 4-phosphate kinase 1; AltName: Full=Diphosphoinositide kinase 1; AltName: Full=PtdIns(4)P-5-kinase 1 && PF02493:MORN repeat	MORN
CL0G069429012_alt	34.2831	45.3023	24.0255	0	3.18892	4.84471	34.537	2.67788	3.69301	9.09558e-06	8.21847e-05	CL0G069429012_alt	000060F-004-01_alt	6296	7470	-	972	-	- && Q9FJ47.1 RecName: Full=Senescence-specific cysteine protease SAG12; AltName: Full=Cysteine proteinase SAG12; AltName: Full=Protein SENESCENCE-ASSOCIATED GENE 12; Flags: Precursor && PF08246:Cathepsin propeptide inhibitor domain (I29)|PF00112:Papain family cysteine protease	Peptidase_C1
CL6G059893012_alt	956.988	999.671	893.748	47.4956	71.2191	101.739	950.136	73.4846	3.69218	2.39597e-52	1.75644e-49	CL6G059893012_alt	Chr06_alt	20499706	20502873	+	1764	-	- && Q9SS00.1 RecName: Full=Probable acyl-activating enzyme 12, peroxisomal && PF13193:AMP-binding enzyme C-terminal domain|PF00501:AMP-binding enzyme	AMP-binding
CL5G052727012_alt	78.3614	41.2755	48.051	6.78509	4.25189	1.93788	55.8959	4.32495	3.69182	1.2302e-08	2.05202e-07	CL5G052727012_alt	Chr05_alt	6032265	6032731	-	357	-	- && - && -	-
CL0G069820012_alt	7.83614	31.2083	11.5322	0	0	3.87577	16.8589	1.29192	3.68314	0.00431461	0.0172467	CL0G069820012_alt	000872F-002-01_alt	75314	75871	-	405	-	- && - && -	-
CL1G037540012_alt	94.0337	77.5173	114.361	2.9079	14.8816	4.84471	95.3041	7.54474	3.6804	1.61045e-11	4.28485e-10	CL1G037540012_alt	Chr01_alt	8279641	8279901	+	261	-	- && - && -	-
CL7G062069012_alt	38.2012	49.3292	30.7526	0	9.56675	0	39.4277	3.18892	3.66167	0.000220532	0.00135975	CL7G062069012_alt	Chr07_alt	14953256	14953727	-	384	-	- && Q9ZPW9.1 RecName: Full=Non-specific lipid-transfer protein 8; Short=LTP 8; Flags: Precursor && PF00234:Protease inhibitor/seed storage/LTP family	-
CL5G052260012_alt	300.712	344.298	303.682	13.5702	13.8186	47.4782	316.231	24.9557	3.65767	2.24916e-19	1.56637e-17	CL5G052260012_alt	Chr05_alt	3157131	3157881	+	351	-	- && P46687.1 RecName: Full=Gibberellin-regulated protein 3; AltName: Full=GAST1 protein homolog 3; Flags: Precursor && PF02704:Gibberellin regulated protein	-
CL3G045920012_alt	12.7337	9.06047	16.3373	0.969299	2.12594	0	12.7105	1.03175	3.65346	0.0033477	0.013969	CL3G045920012_alt	Chr03_alt	7322825	7323460	+	636	-	- && Q54CJ4.1 RecName: Full=Elongation of fatty acids protein A; AltName: Full=3-keto acyl-CoA synthase eloA; AltName: Full=Fatty acid elongase A; AltName: Full=Very-long-chain 3-oxoacyl-CoA synthase A && PF01151:GNS1/SUR4 family	ELO
CL9G066669012_alt	33.3036	24.1612	28.8306	0.969299	0	5.81365	28.7651	2.26098	3.64569	7.18682e-05	0.000505691	CL9G066669012_alt	Chr09_alt	3180866	3181819	-	327	-	- && Q9M8K5.1 RecName: Full=Heavy metal-associated isoprenylated plant protein 32; Short=AtHIP32; Flags: Precursor && -	-
CL7G062473012_alt	14.6928	18.1209	5.76612	0	3.18892	0	12.8599	1.06297	3.64451	0.00786295	0.0283352	CL7G062473012_alt	Chr07_alt	16722161	16722737	-	231	-	- && - && -	-
CL1G039400012_alt	141.05	182.216	133.582	25.2018	11.6927	0	152.283	12.2982	3.63007	0.00414076	0.016665	CL1G039400012_alt	Chr01_alt	27452058	27456083	+	1119	-	- && P42734.2 RecName: Full=Probable cinnamyl alcohol dehydrogenase 9; Short=AtCAD9 && PF00107:Zinc-binding dehydrogenase|PF08240:Alcohol dehydrogenase GroES-like domain	ADH_N
CL2G042552012_alt	9129.1	8403.08	8878.86	1074.95	764.277	294.558	8803.68	711.263	3.62968	1.31986e-12	4.00517e-11	CL2G042552012_alt	Chr02_alt	28769997	28774267	-	237	-	- && - && -	-
CL0G072082012_alt	54.853	42.2822	39.4018	5.81579	5.31486	0	45.5123	3.71022	3.62705	6.20403e-07	7.24499e-06	CL0G072082012_alt	005645F_alt	2352	4272	-	1836	-	- && - && PF00078:Reverse transcriptase (RNA-dependent DNA polymerase)|PF03372:Endonuclease/Exonuclease/phosphatase family	RVT_1
CL5G054428012_alt	19.5903	26.1747	29.7916	0	5.31486	0.968942	25.1855	2.0946	3.62554	0.000178483	0.00112488	CL5G054428012_alt	Chr05_alt	26904916	26905845	-	930	-	- && Q9C744.1 RecName: Full=AP-3 complex subunit delta; AltName: Full=Adaptor-related protein complex 3 subunit delta; AltName: Full=Delta-adaptin; Short=At-d-Ad; Short=At-delta-Ad; AltName: Full=Protein-affected trafficking 4 && PF01602:Adaptin N terminal region	-
CL9G068661012_alt	33.3036	10.0672	6.72714	0.969299	3.18892	0	16.6993	1.38607	3.62072	0.00330207	0.0138158	CL9G068661012_alt	Chr09_alt	29448769	29449773	+	882	-	- && Q9LMN7.1 RecName: Full=Wall-associated receptor kinase 5; Flags: Precursor && PF13947:Wall-associated receptor kinase galacturonan-binding	-
CL0G070812012_alt	34.2831	41.2755	45.1679	1.9386	0	7.75154	40.2422	3.23004	3.61677	6.3563e-06	5.91803e-05	CL0G070812012_alt	002409F_alt	65693	66622	-	438	-	- && - && -	-
CL8G064861012_alt	127.337	115.773	174.906	18.4167	14.8816	0.968942	139.338	11.4224	3.61337	9.24455e-11	2.19544e-09	CL8G064861012_alt	Chr08_alt	10683340	10684048	+	594	-	- && Q8L5K4.1 RecName: Full=Gamma-terpinene synthase, chloroplastic; Short=ClgammaTS; Flags: Precursor && PF01397:Terpene synthase, N-terminal domain	-
CL9G066254012_alt	19.5903	17.1142	11.5322	3.8772	0	0	16.0789	1.2924	3.61318	0.00292485	0.0124793	CL9G066254012_alt	Chr09_alt	825852	826463	-	612	-	- && - && -	-
CL8G065728012_alt	245.859	224.498	215.268	26.1711	5.31486	24.2236	228.542	18.5698	3.60938	2.43435e-19	1.68691e-17	CL8G065728012_alt	Chr08_alt	16297848	16300602	-	843	-	- && Q6DBP8.1 RecName: Full=GATA transcription factor 11 && PF00320:GATA zinc finger	GATA
CL5G055723012_alt	95.9927	119.799	75.9206	9.69299	7.4408	6.78259	97.2376	7.97213	3.60627	1.42185e-14	5.57866e-13	CL5G055723012_alt	Chr05_alt	38672724	38675562	-	1854	-	- && Q9FKB6.1 RecName: Full=BTB/POZ domain-containing protein At5g48800 && PF00651:BTB/POZ domain|PF03000:NPH3 family	BTB
CL7G062832012_alt	23.5084	19.1277	17.2984	4.84649	0	0	19.9781	1.6155	3.60585	0.00131751	0.00634544	CL7G062832012_alt	Chr07_alt	18379671	18379946	+	276	-	- && - && -	-
CL2G042585012_alt	196.883	215.438	234.489	34.8948	11.6927	6.78259	215.603	17.79	3.59442	2.8109e-15	1.21589e-13	CL2G042585012_alt	Chr02_alt	28992823	28995065	+	1233	-	- && Q9SJB4.1 RecName: Full=GDSL esterase/lipase At2g04570; AltName: Full=Extracellular lipase At2g04570; Flags: Precursor && PF00657:GDSL-like Lipase/Acylhydrolase	Lipase_GDSL
CL8G065389012_alt	153.784	70.4703	94.1799	7.75439	1.06297	17.441	106.145	8.75277	3.58681	7.12162e-09	1.2376e-07	CL8G065389012_alt	Chr08_alt	14248773	14250902	-	570	-	- && Q9ZW04.1 RecName: Full=Tropinone reductase homolog At2g29170 && PF00106:short chain dehydrogenase	adh_short
CL5G053026012_alt	104.808	112.752	98.024	9.69299	17.0076	0	105.195	8.90018	3.5769	1.13184e-08	1.89753e-07	CL5G053026012_alt	Chr05_alt	8040581	8044112	+	1449	-	- && - && PF13178:Protein of unknown function (DUF4005)|PF00612:IQ calmodulin-binding motif	IQ
CL9G068438012_alt	95.0132	80.5375	99.9461	7.75439	11.6927	3.87577	91.8322	7.77428	3.57525	1.44284e-13	4.9744e-12	CL9G068438012_alt	Chr09_alt	26323911	26325144	+	1035	-	- && Q9FJ47.1 RecName: Full=Senescence-specific cysteine protease SAG12; AltName: Full=Cysteine proteinase SAG12; AltName: Full=Protein SENESCENCE-ASSOCIATED GENE 12; Flags: Precursor && PF00112:Papain family cysteine protease|PF08246:Cathepsin propeptide inhibitor domain (I29)	Peptidase_C1
CL1G039373012_alt	38.2012	38.2553	29.7916	3.8772	1.06297	3.87577	35.416	2.93865	3.57358	1.23676e-06	1.35108e-05	CL1G039373012_alt	Chr01_alt	27067343	27067549	+	207	-	- && - && -	-
CL7G060895012_alt	386.909	410.741	351.733	32.9562	59.5264	4.84471	383.128	32.4424	3.56407	2.40263e-05	0.000192968	CL7G060895012_alt	Chr07_alt	3755203	3765437	+	2805	-	- && C0LGN2.1 RecName: Full=Probable leucine-rich repeat receptor-like serine/threonine-protein kinase At3g14840; Flags: Precursor && PF07714:Protein tyrosine kinase|PF11721:Di-glucose binding within endoplasmic reticulum	Pkinase_Tyr
CL2G044325012_alt	598.485	652.354	553.547	55.25	78.6599	19.3788	601.462	51.0963	3.56195	7.99967e-24	8.3777e-22	CL2G044325012_alt	Chr02_alt	43280531	43282897	-	1281	-	- && Q9FJ45.1 RecName: Full=GDSL esterase/lipase At5g45910; AltName: Full=Extracellular lipase At5g45910; Flags: Precursor && PF00657:GDSL-like Lipase/Acylhydrolase	Lipase_GDSL
CL5G052514012_alt	2727.96	2531.9	2780.23	268.496	341.214	79.4533	2680.03	229.721	3.54469	6.05517e-10	1.27305e-08	CL5G052514012_alt	Chr05_alt	4579145	4579456	-	216	-	- && - && -	-
CL2G043666012_alt	83.259	76.5106	83.6087	11.6316	4.25189	4.84471	81.1261	6.90939	3.54403	3.54053e-12	1.02418e-10	CL2G043666012_alt	Chr02_alt	39400765	39402506	+	1413	-	- && Q7XA40.2 RecName: Full=Putative disease resistance protein RGA3; AltName: Full=Blight resistance protein B149; AltName: Full=RGA1-blb && PF00931:NB-ARC domain	NB-ARC
CL5G057032012_alt	13.7132	24.1612	22.1035	0	5.31486	0	19.9926	1.77162	3.53935	0.00205015	0.00922784	CL5G057032012_alt	Chr05_alt	45949593	45951211	+	1584	-	- && O23066.1 RecName: Full=Cytochrome P450 86A2; AltName: Full=Protein ABERRANT INDUCTION OF TYPE THREE 1 && PF00067:Cytochrome P450	p450
CL9G066811012_alt	88.1565	113.759	94.1799	13.5702	3.18892	8.72048	98.6986	8.49319	3.52412	4.54901e-13	1.4718e-11	CL9G066811012_alt	Chr09_alt	4039703	4040050	-	348	-	- && - && PF07911:Protein of unknown function (DUF1677)	-
CL6G059926012_alt	95.9927	76.5106	99.9461	11.6316	2.12594	9.68942	90.8165	7.81565	3.52233	6.40623e-12	1.79558e-10	CL6G059926012_alt	Chr06_alt	20715545	20715751	-	207	-	- && - && -	-
CL4G048874012_alt	34.2831	43.2889	48.051	0	3.18892	7.75154	41.8743	3.64682	3.51858	5.33667e-06	5.03603e-05	CL4G048874012_alt	Chr04_alt	1965336	1966283	+	630	-	- && Q93WC4.2 RecName: Full=Auxin-responsive protein IAA29; AltName: Full=Indoleacetic acid-induced protein 29 && PF02309:AUX/IAA family	-
CL5G056322012_alt	15.6723	7.04703	11.5322	0	1.06297	1.93788	11.4172	1.00029	3.51489	0.00635469	0.0237646	CL5G056322012_alt	Chr05_alt	42308976	42309287	+	312	-	- && Q9SA68.1 RecName: Full=Monothiol glutaredoxin-S1; Short=AtGrxS1; AltName: Full=Protein ROXY 16 && PF00462:Glutaredoxin	-
CL1G038992012_alt	1294.92	1277.53	1206.08	111.469	150.942	69.7638	1259.51	110.725	3.51109	2.32329e-49	1.37702e-46	CL1G038992012_alt	Chr01_alt	22142671	22143651	-	981	-	- && - && -	-
CL7G061484012_alt	18.6108	8.05375	20.1814	0	4.25189	0	15.6153	1.4173	3.50673	0.00550323	0.0211191	CL7G061484012_alt	Chr07_alt	8125207	8126857	-	1359	-	- && P92519.1 RecName: Full=Uncharacterized mitochondrial protein AtMg00810; AltName: Full=ORF240b && PF07727:Reverse transcriptase (RNA-dependent DNA polymerase)	RVT_2
CL8G065213012_alt	20.5699	24.1612	32.6747	1.9386	2.12594	2.90683	25.8019	2.32379	3.47098	2.92026e-05	0.000229154	CL8G065213012_alt	Chr08_alt	13505542	13505922	+	381	-	- && Q8GY03.1 RecName: Full=Dehydrodolichyl diphosphate synthase 4; Short=Dedol-PP synthase 4 && -	-
CL6G059925012_alt	413.356	339.264	348.85	31.9869	57.4005	10.6584	367.157	33.3486	3.46794	3.17844e-17	1.7093e-15	CL6G059925012_alt	Chr06_alt	20711716	20715502	+	1452	-	- && Q9LZR3.1 RecName: Full=Glucomannan 4-beta-mannosyltransferase 9; AltName: Full=Cellulose synthase-like protein A9; Short=AtCslA9; AltName: Full=Glucomannan synthase; AltName: Full=Mannan synthase 9; AltName: Full=Protein RESISTANT TO AGROBACTERIUM TRANSFORMATION 4 && PF13641:Glycosyltransferase like family 2	-
CL6G060238012_alt	372.217	389.6	354.616	18.4167	37.204	45.5403	372.144	33.7203	3.46588	8.69156e-32	1.82046e-29	CL6G060238012_alt	Chr06_alt	22698593	22699843	+	633	-	- && Q9LFR3.1 RecName: Full=Gibberellin-regulated protein 14; AltName: Full=GAST1 protein homolog 14; Flags: Precursor && PF02704:Gibberellin regulated protein	-
CL7G060720012_alt	17.6313	17.1142	8.64918	3.8772	0	0	14.4649	1.2924	3.46171	0.00627004	0.0235258	CL7G060720012_alt	Chr07_alt	1924690	1928900	+	429	-	- && - && -	-
CL0G070146012_alt	56.812	46.3091	37.4798	9.69299	1.06297	1.93788	46.8669	4.23128	3.4536	2.29826e-06	2.35984e-05	CL0G070146012_alt	001535F_alt	85087	88482	-	249	-	- && - && -	-
CL4G049902012_alt	23.5084	15.1008	16.3373	0	3.18892	1.93788	18.3155	1.70893	3.44431	0.000790276	0.00409272	CL4G049902012_alt	Chr04_alt	11464645	11465025	+	381	-	- && - && -	-
CL1G037542012_alt	326.179	324.163	325.786	40.7105	35.0781	14.5341	325.376	30.1076	3.43671	4.62147e-27	6.10144e-25	CL1G037542012_alt	Chr01_alt	8280857	8283127	-	810	-	- && P38279.1 RecName: Full=Probable vacuolar amino acid transporter YPQ3; AltName: Full=PQ-loop repeat-containing protein 3; AltName: Full=Protein RTC2; AltName: Full=Restriction of telomere capping protein 2 && PF04193:PQ loop repeat	-
CL9G066673012_alt	28.406	40.2687	27.8696	2.9079	1.06297	4.84471	32.1814	2.93853	3.43611	7.41956e-06	6.80786e-05	CL9G066673012_alt	Chr09_alt	3201661	3203786	+	1824	-	- && - && -	-
CL5G056597012_alt	763.044	772.153	818.789	63.0044	124.368	31.0061	784.662	72.7928	3.43472	4.98371e-22	4.50751e-20	CL5G056597012_alt	Chr05_alt	43697880	43699278	+	1293	-	- && Q9SYJ2.1 RecName: Full=Probable glycerol-3-phosphate acyltransferase 3; Short=AtGPAT3 && PF01553:Acyltransferase	Acyltransferase
CL9G066749012_alt	11.7542	20.1344	32.6747	3.8772	2.12594	0	21.5211	2.00105	3.42895	0.000685464	0.00361853	CL9G066749012_alt	Chr09_alt	3726575	3729610	-	1014	-	- && Q9S7X6.1 RecName: Full=Thermospermine synthase ACAULIS5 && PF01564:Spermine/spermidine synthase	-
CL8G065898012_alt	46.0373	29.1948	34.5967	0	8.50378	1.93788	36.6096	3.48055	3.42402	5.65811e-05	0.000411643	CL8G065898012_alt	Chr08_alt	17565984	17568460	-	927	-	- && Q9FYC7.1 RecName: Full=Putative phospholipid:diacylglycerol acyltransferase 2; Short=AtPDAT2 && PF02450:Lecithin:cholesterol acyltransferase	-
CL4G050886012_alt	4.89759	16.1075	21.1424	3.8772	0	0	14.0492	1.2924	3.42219	0.0107902	0.0365626	CL4G050886012_alt	Chr04_alt	22438581	22441467	-	2262	-	- && Q9FKG5.2 RecName: Full=U-box domain-containing protein 51; AltName: Full=Plant U-box protein 51; Includes: RecName: Full=E3 ubiquitin ligase; Includes: RecName: Full=Serine/threonine-protein kinase && PF07714:Protein tyrosine kinase|PF00582:Universal stress protein family	Pkinase_Tyr
CL6G058044012_alt	12.7337	11.0739	7.68816	0	0	2.90683	10.4986	0.968942	3.4132	0.0143945	0.046101	CL6G058044012_alt	Chr06_alt	7523190	7523642	+	384	-	- && - && -	-
CL6G058906012_alt	11.7542	9.06047	10.5712	2.9079	0	0	10.462	0.969299	3.40822	0.013985	0.0450852	CL6G058906012_alt	Chr06_alt	15023122	15024380	+	1080	-	- && O65238.2 RecName: Full=G-type lectin S-receptor-like serine/threonine-protein kinase At5g35370; Flags: Precursor && PF01453:D-mannose binding lectin	B_lectin
CL7G060807012_alt	15.6723	15.1008	11.5322	0	1.06297	2.90683	14.1018	1.32327	3.40822	0.00301026	0.0127909	CL7G060807012_alt	Chr07_alt	2577106	2577339	+	234	-	- && - && -	-
CL7G060756012_alt	341.852	292.955	273.891	36.8334	40.3929	8.72048	302.899	28.6489	3.40717	2.04212e-17	1.11983e-15	CL7G060756012_alt	Chr07_alt	2321961	2322677	-	717	-	- && Q39688.1 RecName: Full=Epidermis-specific secreted glycoprotein EP1; AltName: Full=52/54 kDa medium protein; Flags: Precursor && -	-
CL9G067660012_alt	33.3036	15.1008	36.5188	0	3.18892	4.84471	28.3077	2.67788	3.40688	0.000161542	0.00103308	CL9G067660012_alt	Chr09_alt	14872570	14874302	-	666	-	- && - && PF02902:Ulp1 protease family, C-terminal catalytic domain	Peptidase_C48
CL3G045462012_alt	29.3855	22.1478	22.1035	4.84649	2.12594	0	24.5456	2.32415	3.39879	0.000202548	0.00126059	CL3G045462012_alt	Chr03_alt	843762	846335	-	1566	-	- && Q93ZB2.2 RecName: Full=Ent-kaurene oxidase, chloroplastic; Short=AtKO1; AltName: Full=Cytochrome P450 701A3 && PF00067:Cytochrome P450	p450
CL1G039392012_alt	70.5252	47.3158	28.8306	4.84649	3.18892	5.81365	48.8905	4.61635	3.39721	2.43814e-07	3.08864e-06	CL1G039392012_alt	Chr01_alt	27337898	27340666	+	327	-	- && - && -	-
CL8G065411012_alt	113.624	102.685	109.556	4.84649	25.5113	0.968942	108.622	10.4423	3.39545	6.34005e-07	7.37739e-06	CL8G065411012_alt	Chr08_alt	14438124	14439705	-	1167	-	- && - && -	-
CL2G044661012_alt	17.6313	16.1075	27.8696	0	0	5.81365	20.5361	1.93788	3.38647	0.002825	0.0121239	CL2G044661012_alt	Chr02_alt	45252438	45255193	-	1317	-	- && - && PF01925:Sulfite exporter TauE/SafE	-
CL7G063293012_alt	9.79517	9.06047	32.6747	0	1.06297	3.87577	17.1768	1.64625	3.37676	0.00402246	0.0162845	CL7G063293012_alt	Chr07_alt	20956052	20957591	-	810	-	- && Q5PP26.1 RecName: Full=Piriformospora indica-insensitive protein 2; Flags: Precursor && PF13855:Leucine rich repeat	-
CL9G067370012_alt	26.447	23.1545	13.4543	0	4.25189	1.93788	21.0186	2.06326	3.37345	0.000637206	0.00340116	CL9G067370012_alt	Chr09_alt	9944874	9947238	-	1503	-	- && - && PF03140:Plant protein of unknown function	-
CL8G064549012_alt	8334.71	8599.39	8225.37	998.378	1196.91	239.329	8386.49	811.538	3.36942	1.09534e-07	1.49793e-06	CL8G064549012_alt	Chr08_alt	7363225	7364783	-	1212	-	- && P19171.3 RecName: Full=Basic endochitinase B; AltName: Full=Pathogenesis-related protein 3; Short=AtChiB; Short=PR-3; Flags: Precursor && PF00187:Chitin recognition protein|PF00182:Chitinase class I	-
CL3G046196012_alt	34.2831	20.1344	49.012	0	4.25189	5.81365	34.4765	3.35518	3.36731	6.22666e-05	0.000446706	CL3G046196012_alt	Chr03_alt	11554097	11555590	+	1077	-	- && - && PF13952:Domain of unknown function (DUF4216)|PF13960:Domain of unknown function (DUF4218)	-
CL5G057285012_alt	36.2421	34.2284	24.9865	0.969299	8.50378	0	31.819	3.15769	3.36491	0.000290913	0.00173347	CL5G057285012_alt	Chr05_alt	47029347	47029650	-	210	-	- && - && -	-
CL2G041938012_alt	13.7132	11.0739	15.3763	3.8772	0	0	13.3878	1.2924	3.35092	0.00824926	0.0294359	CL2G041938012_alt	Chr02_alt	22646374	22646652	+	279	-	- && - && -	-
CL1G038408012_alt	19.5903	6.04031	16.3373	0	4.25189	0	13.9893	1.4173	3.34508	0.0113788	0.0381765	CL1G038408012_alt	Chr01_alt	15515146	15515565	+	420	-	- && - && -	-
CL7G063250012_alt	37.2217	24.1612	37.4798	1.9386	0	7.75154	32.9542	3.23004	3.33099	0.000105904	0.000712087	CL7G063250012_alt	Chr07_alt	20642328	20643119	-	363	-	- && - && -	-
CL8G064180012_alt	29.3855	30.2016	22.1035	1.9386	6.37783	0	27.2302	2.77214	3.32471	0.000208246	0.00129172	CL8G064180012_alt	Chr08_alt	5236811	5238149	-	816	-	- && Q9LT67.1 RecName: Full=Transcription factor bHLH113; AltName: Full=Basic helix-loop-helix protein 113; Short=AtbHLH113; Short=bHLH 113; AltName: Full=Transcription factor EN 61; AltName: Full=bHLH transcription factor bHLH113 && -	-
CL3G046132012_alt	82.2794	48.3225	83.6087	5.81579	14.8816	0.968942	71.4036	7.22211	3.32361	4.44905e-07	5.33982e-06	CL3G046132012_alt	Chr03_alt	10652881	10655024	-	1851	-	- && Q9FZ87.1 RecName: Full=Indole-3-acetic acid-amido synthetase GH3.17; AltName: Full=Auxin-responsive GH3-like protein 17; Short=AtGH3-17 && PF03321:GH3 auxin-responsive promoter	-
CL6G060422012_alt	22.5289	13.0873	14.4153	2.9079	2.12594	0	16.6772	1.67795	3.31999	0.00166406	0.00773499	CL6G060422012_alt	Chr06_alt	23624368	23629964	+	3210	-	- && - && PF00076:RNA recognition motif. (a.k.a. RRM, RBD, or RNP domain)|PF13857:Ankyrin repeats (many copies)|PF12872:OST-HTH/LOTUS domain|PF12796:Ankyrin repeats (3 copies)	RRM_1
CL9G068392012_alt	19.5903	20.1344	49.012	4.84649	1.06297	2.90683	29.5789	2.93876	3.31799	8.63967e-05	0.000595731	CL9G068392012_alt	Chr09_alt	25700371	25700994	+	624	-	- && - && -	-
CL0G071199012_alt	347.729	307.049	303.682	19.386	45.7078	31.9751	319.487	32.3563	3.31088	2.80164e-28	4.2882e-26	CL0G071199012_alt	002943F_alt	20532	21793	+	658	-	- && - && -	-
CL8G064198012_alt	538.734	585.91	520.873	48.4649	60.5894	57.1676	548.506	55.4073	3.30918	5.06536e-58	6.37302e-55	CL8G064198012_alt	Chr08_alt	5351230	5351600	-	267	-	- && Q948Z4.1 RecName: Full=Snakin-1; Flags: Precursor && -	-
CL2G044156012_alt	621.014	592.957	583.339	71.7281	42.5189	67.8259	599.103	60.691	3.29818	1.46403e-49	9.269e-47	CL2G044156012_alt	Chr02_alt	42473294	42473665	+	372	-	- && - && PF05678:VQ motif	-
CL4G050549012_alt	10.7747	10.0672	8.64918	1.9386	1.06297	0	9.83035	1.00052	3.29805	0.0116548	0.0388837	CL4G050549012_alt	Chr04_alt	18263825	18264787	+	963	-	- && - && PF14244:gag-polypeptide of LTR copia-type	-
CL0G071109012_alt	181.211	143.961	158.568	10.6623	23.3854	15.5031	161.247	16.5169	3.29646	2.08832e-19	1.46167e-17	CL0G071109012_alt	002745F_alt	24295	33330	-	1197	-	- && P42734.2 RecName: Full=Probable cinnamyl alcohol dehydrogenase 9; Short=AtCAD9 && PF00107:Zinc-binding dehydrogenase|PF08240:Alcohol dehydrogenase GroES-like domain	ADH_N
CL3G046439012_alt	54.853	62.4165	69.1934	4.84649	7.4408	6.78259	62.1543	6.35663	3.29404	3.72667e-10	8.08519e-09	CL3G046439012_alt	Chr03_alt	14376907	14377287	+	381	-	- && - && -	-
CL9G066255012_alt	2850.4	2883.24	2752.36	167.689	425.189	274.211	2828.67	289.029	3.29225	7.14031e-36	1.93114e-33	CL9G066255012_alt	Chr09_alt	833673	836270	-	1047	-	- && - && -	-
CL9G067045012_alt	8.81565	5.03359	15.3763	0	1.06297	1.93788	9.74185	1.00029	3.28657	0.0156107	0.04921	CL9G067045012_alt	Chr09_alt	5874111	5874425	+	315	-	- && - && -	-
CL9G066949012_alt	16.6518	10.0672	11.5322	3.8772	0	0	12.7504	1.2924	3.28105	0.0113252	0.0380365	CL9G066949012_alt	Chr09_alt	4973836	4976138	+	1746	-	- && Q8LPS2.1 RecName: Full=Protein ACCELERATED CELL DEATH 6 && PF13962:Domain of unknown function|PF12796:Ankyrin repeats (3 copies)	-
CL0G072078012_alt	21.5494	28.1881	27.8696	1.9386	3.18892	2.90683	25.869	2.67811	3.27694	3.66222e-05	0.000279273	CL0G072078012_alt	005578F_alt	24	5216	-	1341	-	- && Q9M0X9.1 RecName: Full=4-coumarate--CoA ligase-like 7; AltName: Full=4-coumarate--CoA ligase isoform 6; Short=At4CL6 && PF13963:Transposase-associated domain	-
CL5G052343012_alt	154.764	105.705	123.972	7.75439	8.50378	23.2546	128.147	13.1709	3.27601	7.61592e-13	2.38915e-11	CL5G052343012_alt	Chr05_alt	3628118	3630911	-	1194	-	- && - && -	-
CL7G062767012_alt	223.33	197.317	194.126	37.8027	14.8816	10.6584	204.924	21.1142	3.27445	1.13454e-15	5.09756e-14	CL7G062767012_alt	Chr07_alt	18022883	18025218	-	753	-	- && Q9LDT3.2 RecName: Full=Axial regulator YABBY 4; AltName: Full=Protein INNER NO OUTER && PF04690:YABBY protein	YABBY
CL2G045058012_alt	25.4674	28.1881	22.1035	4.84649	0	2.90683	25.253	2.58444	3.26495	0.00017922	0.00112877	CL2G045058012_alt	Chr02_alt	47747883	47750597	-	2514	-	- && - && PF10539:Development and cell death domain	-
CL9G068946012_alt	127.337	125.84	129.738	14.5395	10.6297	14.5341	127.638	13.2344	3.26478	1.09196e-18	6.88205e-17	CL9G068946012_alt	Chr09_alt	31310398	31313680	+	996	-	- && Q6RVV4.1 RecName: Full=Short-chain dehydrogenase TIC 32, chloroplastic; AltName: Full=Translocon at the inner envelope membrane of chloroplasts 32; Short=PsTIC32 && PF00106:short chain dehydrogenase	adh_short
CL8G064526012_alt	43.0988	24.1612	40.3628	2.9079	8.50378	0	35.8743	3.80389	3.26151	9.86219e-05	0.00066812	CL8G064526012_alt	Chr08_alt	7267930	7269784	+	1494	-	- && Q9SX98.1 RecName: Full=Lysine histidine transporter-like 8; AltName: Full=Amino acid transporter-like protein 1 && PF01490:Transmembrane amino acid transporter protein	Aa_trans
CL8G065184012_alt	16.6518	8.05375	13.4543	2.9079	1.06297	0	12.7199	1.32362	3.26045	0.00655642	0.0243728	CL8G065184012_alt	Chr08_alt	13373530	13377346	+	3204	-	- && Q9LM76.1 RecName: Full=U-box domain-containing protein 44; AltName: Full=Plant U-box protein 44; AltName: Full=Protein SENESCENCE-ASSOCIATED E3 UBIQUITIN LIGASE 1 && PF04564:U-box domain	U-box
CL8G065899012_alt	15.6723	19.1277	40.3628	0.969299	0	6.78259	25.0543	2.58396	3.25944	0.00134026	0.00643054	CL8G065899012_alt	Chr08_alt	17568501	17569488	-	621	-	- && Q9FYC7.1 RecName: Full=Putative phospholipid:diacylglycerol acyltransferase 2; Short=AtPDAT2 && PF02450:Lecithin:cholesterol acyltransferase	-
CL8G064522012_alt	12.7337	14.0941	10.5712	0	0	3.87577	12.4663	1.29192	3.24829	0.0120165	0.0398219	CL8G064522012_alt	Chr08_alt	7244515	7244958	+	444	-	- && Q6NMM0.1 RecName: Full=Auxin-responsive protein SAUR61; AltName: Full=Protein SMALL AUXIN UP RNA 61 && PF02519:Auxin responsive protein	Auxin_inducible
CL6G057537012_alt	42.1192	54.3628	35.5577	3.8772	3.18892	6.78259	44.0133	4.61624	3.24492	3.02609e-07	3.77509e-06	CL6G057537012_alt	Chr06_alt	276409	276876	-	468	-	- && Q9LRR5.1 RecName: Full=Putative disease resistance protein At3g14460 && -	-
CL3G045850012_alt	15.6723	9.06047	12.4933	3.8772	0	0	12.4087	1.2924	3.24227	0.0130725	0.0425918	CL3G045850012_alt	Chr03_alt	6063389	6064342	-	954	-	- && - && PF03732:Retrotransposon gag protein	Retrotrans_gag
CL6G058948012_alt	621.014	589.937	682.324	92.0834	76.534	32.944	631.092	67.1871	3.23294	7.10521e-27	9.29247e-25	CL6G058948012_alt	Chr06_alt	15296008	15296316	+	309	-	- && Q43129.1 RecName: Full=Non-specific lipid-transfer protein; Short=LTP; AltName: Full=GH3; Flags: Precursor && PF00234:Protease inhibitor/seed storage/LTP family	-
CL2G045242012_alt	14.6928	13.0873	9.6102	0	1.06297	2.90683	12.4634	1.32327	3.23026	0.00658293	0.0244508	CL2G045242012_alt	Chr02_alt	48922017	48923241	+	285	-	- && - && -	-
CL4G049222012_alt	159.661	142.954	107.634	21.3246	10.6297	11.6273	136.75	14.5272	3.22898	9.57233e-16	4.35002e-14	CL4G049222012_alt	Chr04_alt	4272806	4274017	-	1212	-	- && Q66PF2.1 RecName: Full=Putative UDP-rhamnose:rhamnosyltransferase 1; Short=FaRT1; AltName: Full=Glycosyltransferase 4; Short=FaGT4 && -	-
CL1G039556012_alt	38.2012	49.3292	49.973	10.6623	0	3.87577	45.8345	4.84602	3.22357	1.89631e-05	0.00015736	CL1G039556012_alt	Chr01_alt	29071244	29072749	-	1416	-	- && - && PF04578:Protein of unknown function, DUF594|PF13968:Domain of unknown function (DUF4220)	-
CL9G068772012_alt	10.7747	22.1478	14.4153	0.969299	4.25189	0	15.7793	1.7404	3.21265	0.00410211	0.0165487	CL9G068772012_alt	Chr09_alt	30174809	30178842	+	1704	-	- && Q50EK3.1 RecName: Full=Cytochrome P450 704C1; AltName: Full=Cytochrome P450 CYPD [Pinus taeda] && PF00067:Cytochrome P450	p450
CL2G040599012_alt	156.723	132.887	182.594	15.5088	3.18892	31.9751	157.401	16.8909	3.21072	8.55393e-10	1.7534e-08	CL2G040599012_alt	Chr02_alt	6200076	6202227	-	1212	-	- && Q9LY84.1 RecName: Full=GDSL esterase/lipase At5g14450; AltName: Full=Extracellular lipase At5g14450; Flags: Precursor && PF00657:GDSL-like Lipase/Acylhydrolase	Lipase_GDSL
CL5G052226012_alt	145.948	160.068	148.958	11.6316	22.3224	15.5031	151.658	16.4857	3.20957	1.62875e-19	1.15745e-17	CL5G052226012_alt	Chr05_alt	2971886	2974265	+	1740	-	- && - && PF02365:No apical meristem (NAM) protein	NAM
CL4G049251012_alt	80.3204	54.3628	57.6612	10.6623	8.50378	1.93788	64.1148	7.03465	3.19256	4.06149e-08	6.06979e-07	CL4G049251012_alt	Chr04_alt	4588859	4590174	+	609	-	- && O81016.1 RecName: Full=ABC transporter G family member 32; Short=ABC transporter ABCG.32; Short=AtABCG32; AltName: Full=Pleiotropic drug resistance protein 4; AltName: Full=Protein PERMEABLE CUTICLE 1 && PF14510:ABC-transporter extracellular N-terminal	-
CL1G036712012_alt	7.83614	10.0672	19.2204	0	3.18892	0.968942	12.3746	1.38595	3.18961	0.00931757	0.0325263	CL1G036712012_alt	Chr01_alt	3435058	3435482	-	264	-	- && - && -	-
CL5G053982012_alt	112.644	102.685	120.127	27.1404	0	9.68942	111.819	12.2766	3.18413	0.0119417	0.039659	CL5G053982012_alt	Chr05_alt	18983661	18984908	+	1248	-	- && O48809.1 RecName: Full=Leucine-rich repeat extensin-like protein 2; Short=AtLRX2; Short=LRR/EXTENSIN2; AltName: Full=Cell wall hydroxyproline-rich glycoprotein; Flags: Precursor && PF13855:Leucine rich repeat	-
CL0G070203012_alt	47.9963	44.2956	61.5053	0	6.37783	10.6584	51.2657	5.67873	3.17665	1.10025e-05	9.70537e-05	CL0G070203012_alt	001683F_alt	100939	102997	+	1029	-	- && - && PF01190:Pollen proteins Ole e I like	-
CL2G043135012_alt	294.835	286.915	274.852	59.1272	30.8262	4.84471	285.534	31.5994	3.17563	0.000162671	0.00103934	CL2G043135012_alt	Chr02_alt	35109404	35114509	-	1524	-	- && O48928.1 RecName: Full=Cytochrome P450 77A3 && PF00067:Cytochrome P450	p450
CL7G061434012_alt	86.1975	94.6315	77.8426	3.8772	6.37783	18.4099	86.2239	9.55498	3.16745	3.18205e-09	5.92529e-08	CL7G061434012_alt	Chr07_alt	7789223	7790869	+	1509	-	- && Q9FLC8.1 RecName: Full=Phenylalanine N-monooxygenase; AltName: Full=Cytochrome P450 79A2; AltName: Full=Phenylalanine N-hydroxylase && PF00067:Cytochrome P450	p450
CL1G037145012_alt	38.2012	37.2486	21.1424	0	0	10.6584	32.1974	3.55279	3.16653	0.00307547	0.0130302	CL1G037145012_alt	Chr01_alt	6043927	6045574	-	1260	-	- && Q42381.1 RecName: Full=Probable N-acetyltransferase HLS1; AltName: Full=Protein CONSTITUTIVE PHOTOMORPHOGENIC 3; AltName: Full=Protein HOOKLESS 1; AltName: Full=Protein UNUSUAL SUGAR RESPONSE 2 && PF00583:Acetyltransferase (GNAT) family	Acetyltransf_1
CL7G061662012_alt	12.7337	12.0806	10.5712	2.9079	0	0.968942	11.7952	1.29228	3.16574	0.00818623	0.0292667	CL7G061662012_alt	Chr07_alt	9581371	9584250	-	2079	-	- && - && PF14244:gag-polypeptide of LTR copia-type	-
CL1G039438012_alt	16.6518	16.1075	12.4933	0	3.18892	1.93788	15.0842	1.70893	3.16263	0.00310643	0.0131394	CL1G039438012_alt	Chr01_alt	27925580	27926655	-	405	-	- && - && -	-
CL4G051214012_alt	48.9759	49.3292	51.8951	13.5702	3.18892	0	50.0667	5.58637	3.15757	6.92838e-05	0.000490231	CL4G051214012_alt	Chr04_alt	24686321	24689081	-	1785	-	- && Q9SA25.1 RecName: Full=Wall-associated receptor kinase-like 8; Flags: Precursor && PF13947:Wall-associated receptor kinase galacturonan-binding|PF07714:Protein tyrosine kinase	Pkinase_Tyr
CL8G063836012_alt	10.7747	18.1209	15.3763	3.8772	1.06297	0	14.7573	1.64672	3.1555	0.00484534	0.0189769	CL8G063836012_alt	Chr08_alt	2855127	2856097	-	657	-	- && - && PF10950:Protein of unknown function (DUF2775)	-
CL9G068445012_alt	88.1565	58.3897	53.8171	16.4781	0	5.81365	66.7878	7.43058	3.15478	1.68454e-05	0.0001416	CL9G068445012_alt	Chr09_alt	26377215	26377685	-	471	-	- && P19037.1 RecName: Full=18.1 kDa class I heat shock protein; AltName: Full=18.1 kDa heat shock protein; Short=AtHsp18.1 && PF00011:Hsp20/alpha crystallin family	-
CL7G062606012_alt	37.2217	40.2687	35.5577	11.6316	0	0.968942	37.6827	4.20018	3.15055	0.000561518	0.00304342	CL7G062606012_alt	Chr07_alt	17253546	17257253	-	2157	-	- && Q9T041.2 RecName: Full=Microtubule-associated protein TORTIFOLIA1; AltName: Full=Microtubule-associated protein SPIRAL2; AltName: Full=Protein CONVOLUTA && -	-
CL7G063538012_alt	13.7132	22.1478	16.3373	5.81579	0	0	17.3995	1.9386	3.1475	0.00778964	0.0281119	CL7G063538012_alt	Chr07_alt	22563570	22566065	-	2496	-	- && - && PF04578:Protein of unknown function, DUF594|PF13968:Domain of unknown function (DUF4220)	-
CL8G065197012_alt	155.743	220.471	182.594	9.69299	24.4484	29.0683	186.269	21.0699	3.14661	2.94923e-16	1.43882e-14	CL8G065197012_alt	Chr08_alt	13444352	13445284	-	933	-	- && Q39963.1 RecName: Full=Probable pyridoxal 5'-phosphate synthase subunit PDX1; Short=PLP synthase subunit PDX1; AltName: Full=Ethylene-inducible protein HEVER && PF01680:SOR/SNZ family	-
CL2G040609012_alt	13.7132	23.1545	15.3763	2.9079	0	2.90683	17.4147	1.93824	3.1435	0.00179361	0.00825041	CL2G040609012_alt	Chr02_alt	6241499	6241915	+	417	-	- && - && -	-
CL6G060410012_alt	22.5289	27.1814	20.1814	4.84649	3.18892	0	23.2972	2.67847	3.12465	0.000510175	0.00280591	CL6G060410012_alt	Chr06_alt	23547351	23548680	-	858	-	- && Q8LAT0.2 RecName: Full=Homeobox-leucine zipper protein ATHB-20; AltName: Full=HD-ZIP protein ATHB-20; AltName: Full=Homeodomain transcription factor ATHB-20 && PF00046:Homeobox domain|PF02183:Homeobox associated leucine zipper	HALZ
CL9G068435012_alt	163.579	152.014	141.27	16.4781	17.0076	19.3788	152.288	17.6215	3.11048	1.10823e-20	8.82052e-19	CL9G068435012_alt	Chr09_alt	26271725	26272833	+	909	-	- && Q9FJ47.1 RecName: Full=Senescence-specific cysteine protease SAG12; AltName: Full=Cysteine proteinase SAG12; AltName: Full=Protein SENESCENCE-ASSOCIATED GENE 12; Flags: Precursor && PF00112:Papain family cysteine protease|PF08246:Cathepsin propeptide inhibitor domain (I29)	Peptidase_C1
CL3G046689012_alt	533.837	607.051	455.523	66.8816	76.534	43.6024	532.137	62.3393	3.09662	9.19899e-36	2.464e-33	CL3G046689012_alt	Chr03_alt	16465103	16469584	+	1818	-	- && Q9SLI2.2 RecName: Full=Serine/threonine-protein kinase Nek1; AltName: Full=NimA-related protein kinase 1; Short=AtNek1 && PF00069:Protein kinase domain	Pkinase
CL0G071581012_alt	60.7301	57.383	62.4663	1.9386	10.6297	8.72048	60.1931	7.09627	3.09508	6.17909e-08	8.93722e-07	CL0G071581012_alt	003563F_alt	7854	10254	-	1788	-	- && - && PF02365:No apical meristem (NAM) protein	NAM
CL7G062307012_alt	13.7132	20.1344	24.9865	4.84649	0	1.93788	19.6114	2.26146	3.09503	0.00164829	0.00766553	CL7G062307012_alt	Chr07_alt	15956436	15958506	-	534	-	- && P93092.1 RecName: Full=Acyl carrier protein 1, chloroplastic; Short=ACP 1; Flags: Precursor && PF00550:Phosphopantetheine attachment site	PP-binding
CL0G069377012_alt	249.777	278.861	221.035	37.8027	43.5819	6.78259	249.891	29.389	3.09235	1.36504e-11	3.67756e-10	CL0G069377012_alt	000010F-013-01_alt	13216	14589	-	1374	-	- && Q9SY89.1 RecName: Full=Putative G-type lectin S-receptor-like serine/threonine-protein kinase At1g61610; Flags: Precursor && PF01453:D-mannose binding lectin|PF08276:PAN-like domain	B_lectin
CL0G069675012_alt	17.6313	16.1075	17.2984	0	2.12594	3.87577	17.0124	2.00057	3.08956	0.00224231	0.00998784	CL0G069675012_alt	000686F_alt	99292	102892	-	1500	-	- && Q5IBC5.1 RecName: Full=Separase; AltName: Full=Protein EXTRA SPINDLE POLES; Short=AtESP; AltName: Full=Protein RADIALLY SWOLLEN 4 && -	-
CL1G037047012_alt	30.365	45.3023	26.9086	0	5.31486	6.78259	34.192	4.03248	3.08948	0.000121434	0.000803131	CL1G037047012_alt	Chr01_alt	5434741	5436607	+	1494	-	- && - && -	-
CL8G065897012_alt	31.3446	51.3426	29.7916	0.969299	9.56675	2.90683	37.4929	4.48096	3.08618	5.73868e-05	0.000416416	CL8G065897012_alt	Chr08_alt	17565415	17565879	-	465	-	- && Q9FYC7.1 RecName: Full=Putative phospholipid:diacylglycerol acyltransferase 2; Short=AtPDAT2 && PF02450:Lecithin:cholesterol acyltransferase	-
CL2G040999012_alt	86.1975	98.6584	66.3104	9.69299	3.18892	16.472	83.7221	9.78464	3.08428	4.69775e-09	8.48672e-08	CL2G040999012_alt	Chr02_alt	9326771	9328434	-	1434	-	- && Q94CD1.1 RecName: Full=Omega-hydroxypalmitate O-feruloyl transferase; AltName: Full=Omega-hydroxyacid hydroxycinnamoyltransferase; AltName: Full=Protein ALIPHATIC SUBERIN FERULOYL TRANSFERASE && PF02458:Transferase family	-
CL4G048586012_alt	25.4674	25.168	10.5712	0	7.4408	0	20.4022	2.48027	3.07056	0.00998032	0.0343534	CL4G048586012_alt	Chr04_alt	122344	124814	-	1968	-	- && C0LGR9.1 RecName: Full=Probable LRR receptor-like serine/threonine-protein kinase At4g31250; Flags: Precursor && PF13855:Leucine rich repeat|PF00069:Protein kinase domain|PF08263:Leucine rich repeat N-terminal domain	Pkinase
CL3G046112012_alt	219.412	196.31	197.97	13.5702	27.6373	31.9751	204.564	24.3942	3.0704	4.13105e-20	3.14423e-18	CL3G046112012_alt	Chr03_alt	10501733	10502053	-	321	-	- && - && -	-
CL7G061433012_alt	153.784	198.324	122.05	3.8772	3.18892	49.416	158.052	18.8274	3.06743	0.00799918	0.0287156	CL7G061433012_alt	Chr07_alt	7774698	7776670	-	1713	-	- && Q9FLC8.1 RecName: Full=Phenylalanine N-monooxygenase; AltName: Full=Cytochrome P450 79A2; AltName: Full=Phenylalanine N-hydroxylase && PF00067:Cytochrome P450	p450
CL5G055919012_alt	26.447	44.2956	12.4933	5.81579	2.12594	1.93788	27.7453	3.29321	3.06637	0.000338123	0.00197382	CL5G055919012_alt	Chr05_alt	39805767	39807681	+	867	-	- && Q54WC0.1 RecName: Full=Serine/threonine-protein kinase 19 homolog; AltName: Full=STK19 homolog && PF10494:Serine-threonine protein kinase 19	-
CL3G048409012_alt	24.4879	35.2351	31.7137	3.8772	4.25189	2.90683	30.4789	3.67864	3.05426	1.6794e-05	0.000141211	CL3G048409012_alt	Chr03_alt	26940917	26941227	-	207	-	- && - && -	-
CL9G068258012_alt	143.01	183.223	180.672	32.9562	8.50378	19.3788	168.968	20.2796	3.04988	1.55306e-13	5.32802e-12	CL9G068258012_alt	Chr09_alt	24030823	24036470	+	4044	-	- && Q9FNB0.1 RecName: Full=Magnesium-chelatase subunit ChlH, chloroplastic; Short=Mg-chelatase subunit H; AltName: Full=ABA-binding protein; AltName: Full=Mg-protoporphyrin IX chelatase subunit ChlH; AltName: Full=Protein CONDITIONAL CHLORINA; AltName: Full=Protein GENOMES UNCOUPLED 5; AltName: Full=Protein RAPID TRANSPIRATION IN DETACHED LEAVES 1; Flags: Precursor && PF02514:CobN/Magnesium Chel…	-
CL4G051016012_alt	173.375	179.196	192.204	15.5088	38.267	12.5962	181.591	22.124	3.04822	1.50902e-14	5.90404e-13	CL4G051016012_alt	Chr04_alt	23084005	23085776	+	1623	-	- && O48711.1 RecName: Full=Probable pectinesterase/pectinesterase inhibitor 12; Includes: RecName: Full=Pectinesterase inhibitor 12; AltName: Full=Pectin methylesterase inhibitor 12; Includes: RecName: Full=Pectinesterase 12; Short=PE 12; AltName: Full=Pectin methylesterase 12; Short=AtPME12; Flags: Precursor && PF01095:Pectinesterase|PF04043:Plant invertase/pectin methylesterase inhibitor	-
CL5G053256012_alt	1938.46	1962.09	2012.38	242.325	201.965	271.304	1970.98	238.531	3.04509	8.5653e-91	3.40862e-87	CL5G053256012_alt	Chr05_alt	9537650	9542783	-	3345	-	- && Q9S823.1 RecName: Full=Protein LONGIFOLIA 2; AltName: Full=Protein TON1 RECRUITING MOTIF 1 && PF14309:Domain of unknown function (DUF4378)|PF14383:DUF761-associated sequence motif	-
CL2G044092012_alt	42.1192	67.4501	55.7392	0.969299	8.50378	10.6584	55.1028	6.71048	3.04222	2.57165e-06	2.6174e-05	CL2G044092012_alt	Chr02_alt	42190992	42192041	+	1050	-	- && O65451.1 RecName: Full=Probable F-box protein At4g22030 && PF14476:Petal formation-expressed	-
CL5G055955012_alt	14.6928	12.0806	6.72714	0.969299	3.18892	0	11.1668	1.38607	3.03951	0.0145525	0.0464789	CL5G055955012_alt	Chr05_alt	40121832	40122787	-	420	-	- && - && -	-
CL2G042462012_alt	351.647	272.821	320.981	63.0044	18.0705	33.913	315.149	38.3293	3.03392	1.15912e-16	5.91383e-15	CL2G042462012_alt	Chr02_alt	27939654	27941716	-	1425	-	- && Q9SU13.1 RecName: Full=Fasciclin-like arabinogalactan protein 2; Flags: Precursor && PF02469:Fasciclin domain	-
CL7G061706012_alt	60.7301	55.3695	61.5053	9.69299	3.18892	8.72048	59.2016	7.20079	3.02693	1.78572e-08	2.88042e-07	CL7G061706012_alt	Chr07_alt	10236371	10236647	-	237	-	- && - && -	-
CL8G064701012_alt	17.6313	16.1075	6.72714	3.8772	1.06297	0	13.4886	1.64672	3.026	0.0104474	0.0356704	CL8G064701012_alt	Chr08_alt	8994384	8995331	+	948	-	- && Q3E6Q1.1 RecName: Full=Pentatricopeptide repeat-containing protein At1g11290, chloroplastic; AltName: Full=Protein CHLORORESPIRATORY REDUCTION 22; Flags: Precursor && PF13041:PPR repeat family	-
CL6G058640012_alt	142.03	99.6651	97.063	15.5088	25.5113	0.968942	112.919	13.9964	3.02069	1.34512e-06	1.45462e-05	CL6G058640012_alt	Chr06_alt	12881497	12882777	-	1281	-	- && Q6XBF8.1 RecName: Full=Aspartic proteinase CDR1; AltName: Full=Protein CONSTITUTIVE DISEASE RESISTANCE 1; Flags: Precursor && PF14541:Xylanase inhibitor C-terminal|PF14543:Xylanase inhibitor N-terminal	-
CL0G071759012_alt	149.866	147.988	138.387	33.9255	2.12594	17.441	145.414	17.8308	3.01907	8.72132e-08	1.21354e-06	CL0G071759012_alt	003930F_alt	52200	52499	-	258	-	- && - && -	-
CL3G047520012_alt	12.7337	18.1209	10.5712	0.969299	4.25189	0	13.8086	1.7404	3.01906	0.0084374	0.0300065	CL3G047520012_alt	Chr03_alt	22356473	22359996	-	1560	-	- && Q9SQH6.2 RecName: Full=Auxin efflux carrier component 6; Short=AtPIN6 && PF03547:Membrane transport protein	-
CL7G062849012_alt	22.5289	13.0873	20.1814	2.9079	0	3.87577	18.5992	2.26122	3.01854	0.00190179	0.00867356	CL7G062849012_alt	Chr07_alt	18457747	18458391	-	645	-	- && Q9FXE3.1 RecName: Full=SufE-like protein 2, chloroplastic; AltName: Full=Protein SULFUR E 2 && PF02657:Fe-S metabolism associated domain	-
CL7G061904012_alt	33.3036	37.2486	26.9086	1.9386	6.37783	3.87577	32.4869	4.06407	3.01186	2.01837e-05	0.000165857	CL7G061904012_alt	Chr07_alt	13138364	13141013	+	1263	-	- && Q9LJB4.1 RecName: Full=Malonyl-CoA:anthocyanidin 5-O-glucoside-6''-O-malonyltransferase; AltName: Full=Anthocyanin 5-aromatic acyltransferase-like protein; Short=At5MAT && PF02458:Transferase family	-
CL5G057162012_alt	444.701	420.808	435.342	69.7895	65.9043	26.1614	433.617	53.9517	3.0091	2.32537e-22	2.15926e-20	CL5G057162012_alt	Chr05_alt	46466224	46468096	+	1293	-	- && - && -	-
CL8G065722012_alt	186.108	127.853	144.153	27.1404	24.4484	5.81365	152.705	19.1341	3.0004	4.965e-11	1.22615e-09	CL8G065722012_alt	Chr08_alt	16240469	16244259	-	1692	-	- && Q653H7.1 RecName: Full=Auxin response factor 18; AltName: Full=OsARF10 && -	-
CL0G070769012_alt	1129.38	1266.45	1189.74	128.917	110.549	208.323	1195.19	149.263	2.99936	1.30158e-39	4.77079e-37	CL0G070769012_alt	002388F_alt	34223	34859	+	405	-	- && - && PF07172:Glycine rich protein family	-
CL3G046634012_alt	850.221	832.556	852.425	121.162	143.501	54.2608	845.067	106.308	2.99318	1.22116e-25	1.46629e-23	CL3G046634012_alt	Chr03_alt	16012954	16013997	+	657	-	- && O24542.1 RecName: Full=Auxin-induced protein 22D; AltName: Full=Indole-3-acetic acid-induced protein ARG13 && PF02309:AUX/IAA family	-
CL6G057795012_alt	49.9554	44.2956	31.7137	0	3.18892	12.5962	41.9882	5.26172	2.99045	0.000334081	0.00195372	CL6G057795012_alt	Chr06_alt	4546857	4549624	-	465	-	- && Q9S7D9.1 RecName: Full=Serine/threonine-protein kinase-like protein CCR1; AltName: Full=Protein CRINKLY 4 RELATED 1; Short=AtCRR1; Flags: Precursor && -	-
CL2G041801012_alt	54.853	32.215	30.7526	9.69299	2.12594	2.90683	39.2735	4.90859	2.98919	3.02442e-05	0.000236131	CL2G041801012_alt	Chr02_alt	20976599	20979032	+	1791	-	- && Q9SYK0.1 RecName: Full=Beta-hexosaminidase 2; AltName: Full=Beta-GlcNAcase 2; AltName: Full=Beta-N-acetylhexosaminidase 2; AltName: Full=Beta-hexosaminidase 3; Short=AtHEX3; AltName: Full=N-acetyl-beta-glucosaminidase 2; Flags: Precursor && PF00728:Glycosyl hydrolase family 20, catalytic domain|PF14845:beta-acetyl hexosaminidase like	Glyco_hydro_20
CL7G061852012_alt	352.626	405.708	371.915	44.5877	29.7632	67.8259	376.749	47.3923	2.98569	1.76787e-25	2.08676e-23	CL7G061852012_alt	Chr07_alt	12496879	12498921	-	1257	-	- && Q93W88.1 RecName: Full=Transcription factor bHLH137; AltName: Full=Basic helix-loop-helix protein 137; Short=AtbHLH137; Short=bHLH 137; AltName: Full=Transcription factor EN 89; AltName: Full=bHLH transcription factor bHLH137 && PF00010:Helix-loop-helix DNA-binding domain	HLH
CL7G062264012_alt	177.293	179.196	203.736	38.772	21.2594	10.6584	186.742	23.5633	2.98515	7.35151e-14	2.63227e-12	CL7G062264012_alt	Chr07_alt	15788541	15790352	-	1380	-	- && Q8LPG9.1 RecName: Full=Protein IQ-DOMAIN 14 && PF13178:Protein of unknown function (DUF4005)	-
CL9G066930012_alt	991.271	999.671	988.889	161.873	154.131	61.0434	993.277	125.682	2.98367	1.88984e-24	2.04846e-22	CL9G066930012_alt	Chr09_alt	4873091	4874429	+	789	-	- && Q38832.2 RecName: Full=Auxin-responsive protein IAA14; AltName: Full=Indoleacetic acid-induced protein 14; AltName: Full=Protein SOLITARY ROOT && PF02309:AUX/IAA family	-
CL6G058612012_alt	296.794	281.881	197.97	47.4956	24.4484	26.1614	258.882	32.7018	2.98094	1.83213e-19	1.28883e-17	CL6G058612012_alt	Chr06_alt	12575216	12576754	+	1539	-	- && Q9SRQ1.1 RecName: Full=Cytochrome P450 89A9 && PF00067:Cytochrome P450	p450
CL2G042556012_alt	453.516	488.258	512.224	61.0658	91.4156	32.944	484.666	61.8085	2.97585	1.69475e-22	1.60581e-20	CL2G042556012_alt	Chr02_alt	28819254	28820154	+	489	-	- && - && PF13499:EF-hand domain pair	-
CL4G050038012_alt	63.6686	54.3628	45.1679	6.78509	4.25189	9.68942	54.3998	6.9088	2.96818	6.83951e-08	9.77068e-07	CL4G050038012_alt	Chr04_alt	13498983	13503441	+	1914	-	- && Q9C9U3.1 RecName: Full=Alpha-dioxygenase 2; Short=Alpha DOX2; AltName: Full=Fatty acid dioxygenase AlphaDOX2; Flags: Precursor && PF03098:Animal haem peroxidase	An_peroxidase
CL1G036869012_alt	10.7747	15.1008	20.1814	2.9079	0	2.90683	15.3523	1.93824	2.96376	0.00453884	0.0180112	CL1G036869012_alt	Chr01_alt	4328324	4332994	-	258	-	- && - && -	-
CL0G070070012_alt	7.83614	16.1075	14.4153	2.9079	0	1.93788	12.7863	1.61526	2.96206	0.00911749	0.0319892	CL0G070070012_alt	001283F_alt	67449	68260	-	507	-	- && - && -	-
CL8G065236012_alt	76.4023	30.2016	57.6612	3.8772	9.56675	7.75154	54.755	7.06516	2.9615	1.28544e-06	1.39768e-05	CL8G065236012_alt	Chr08_alt	13597882	13599423	-	1542	-	- && P48422.2 RecName: Full=Cytochrome P450 86A1; AltName: Full=CYPLXXXVI; AltName: Full=P450-dependent fatty acid omega-hydroxylase; AltName: Full=Protein HYDROXYLASE OF ROOT SUBERIZED TISSUE && PF00067:Cytochrome P450	p450
CL4G048913012_alt	72.4843	72.4837	97.063	13.5702	13.8186	3.87577	80.677	10.4215	2.95915	4.03119e-09	7.35409e-08	CL4G048913012_alt	Chr04_alt	2280446	2282404	-	1347	-	- && - && PF13456:Reverse transcriptase-like	-
CL4G048660012_alt	222.35	216.444	257.553	46.5263	26.5743	16.472	232.116	29.8576	2.95724	4.8028e-17	2.56305e-15	CL4G048660012_alt	Chr04_alt	511517	515925	+	3591	-	- && - && -	-
CL9G068379012_alt	43.0988	32.215	26.9086	0.969299	8.50378	3.87577	34.0741	4.44961	2.95522	7.97544e-05	0.000554598	CL9G068379012_alt	Chr09_alt	25616787	25619871	+	1929	-	- && Q9ZU46.1 RecName: Full=Receptor protein kinase-like protein ZAR1; AltName: Full=Protein ZYGOTIC ARREST 1; Flags: Precursor && PF08263:Leucine rich repeat N-terminal domain|PF07714:Protein tyrosine kinase	Pkinase_Tyr
CL6G059455012_alt	1991.36	1875.52	1956.64	194.829	148.816	406.956	1941.17	250.2	2.95465	1.67825e-23	1.71879e-21	CL6G059455012_alt	Chr06_alt	18282478	18285131	-	1647	-	- && P92983.2 RecName: Full=Proline dehydrogenase 1, mitochondrial; AltName: Full=Osmotic stress-induced proline dehydrogenase; AltName: Full=Proline oxidase; AltName: Full=Protein EARLY RESPONSIVE TO DEHYDRATION 5; Flags: Precursor && PF01619:Proline dehydrogenase	-
CL2G042573012_alt	446.66	430.876	450.718	34.8948	72.2821	64.9191	442.751	57.3653	2.95178	4.36013e-29	7.27306e-27	CL2G042573012_alt	Chr02_alt	28908832	28911084	+	1164	-	- && Q9SJB4.1 RecName: Full=GDSL esterase/lipase At2g04570; AltName: Full=Extracellular lipase At2g04570; Flags: Precursor && PF00657:GDSL-like Lipase/Acylhydrolase	Lipase_GDSL
CL4G049814012_alt	62.6891	59.3964	65.3493	11.6316	12.7557	0	62.4783	8.12908	2.9502	1.9823e-05	0.000163279	CL4G049814012_alt	Chr04_alt	10573310	10576107	-	2484	-	- && - && PF11145:Protein of unknown function (DUF2921)	-
CL2G042240012_alt	25.4674	23.1545	28.8306	5.81579	4.25189	0	25.8175	3.35589	2.9493	0.00056163	0.00304342	CL2G042240012_alt	Chr02_alt	25733073	25733384	+	312	-	- && Q9LSQ6.1 RecName: Full=Calcium-binding protein PBP1; AltName: Full=KIC-related protein 2; AltName: Full=PINOID-binding protein 1 && PF13833:EF-hand domain pair	-
CL3G048271012_alt	1941.4	1876.52	1916.27	296.605	315.703	130.807	1911.4	247.705	2.94888	3.20242e-28	4.84836e-26	CL3G048271012_alt	Chr03_alt	26087004	26087532	-	303	-	- && P46689.2 RecName: Full=Gibberellin-regulated protein 1; AltName: Full=GAST1 protein homolog 1; Flags: Precursor && PF02704:Gibberellin regulated protein	-
CL6G059797012_alt	39.1807	86.5778	90.3359	3.8772	11.6927	12.5962	72.0314	9.38871	2.94369	2.89823e-07	3.62532e-06	CL6G059797012_alt	Chr06_alt	20010890	20014324	+	1368	-	- && Q9FL41.1 RecName: Full=WAT1-related protein At5g07050 && PF00892:EamA-like transporter family	DUF6
CL4G048777012_alt	83.259	90.6047	70.1544	8.72369	11.6927	11.6273	81.3394	10.6812	2.93072	2.44456e-11	6.34651e-10	CL4G048777012_alt	Chr04_alt	1241375	1243168	-	1560	-	- && - && -	-
CL3G045794012_alt	165.538	182.216	260.436	30.0483	10.6297	38.7577	202.73	26.4786	2.92952	8.22433e-13	2.57133e-11	CL3G045794012_alt	Chr03_alt	5324925	5331256	+	1068	-	- && Q38898.1 RecName: Full=Potassium channel AKT2/3 && PF00520:Ion transport protein	Ion_trans
CL7G060854012_alt	30052.6	30255.9	30566.2	5256.51	5542.34	1154.98	30291.6	3984.61	2.92642	4.59547e-06	4.40826e-05	CL7G060854012_alt	Chr07_alt	3160179	3160771	-	387	-	- && P19873.1 RecName: Full=Inhibitor of trypsin and hageman factor; AltName: Full=CMTI-V && PF00280:Potato inhibitor I family	-
CL5G057049012_alt	23.5084	38.2553	26.9086	11.6316	0	0	29.5574	3.8772	2.91871	0.00803516	0.0288262	CL5G057049012_alt	Chr05_alt	46021076	46021309	-	234	-	- && - && -	-
CL5G054379012_alt	669.99	590.944	651.571	126.978	75.471	50.385	637.502	84.278	2.91839	3.95527e-24	4.25413e-22	CL5G054379012_alt	Chr05_alt	26358092	26359375	+	1284	-	- && Q6XBF8.1 RecName: Full=Aspartic proteinase CDR1; AltName: Full=Protein CONSTITUTIVE DISEASE RESISTANCE 1; Flags: Precursor && PF14541:Xylanase inhibitor C-terminal|PF14543:Xylanase inhibitor N-terminal	-
CL2G044047012_alt	132.235	167.115	150.88	22.2939	21.2594	16.472	150.077	20.0084	2.90823	3.65937e-18	2.16431e-16	CL2G044047012_alt	Chr02_alt	42002910	42003937	+	993	-	- && - && -	-
CL1G039608012_alt	32.3241	30.2016	25.9475	4.84649	0	6.78259	29.4911	3.87636	2.90792	0.000310467	0.00183585	CL1G039608012_alt	Chr01_alt	29628357	29628803	+	447	-	- && Q7XA39.1 RecName: Full=Putative disease resistance protein RGA4; AltName: Full=RGA4-blb && -	-
CL6G059384012_alt	434.906	487.252	456.484	32.9562	46.7708	104.646	459.547	61.4576	2.90068	1.03632e-16	5.31651e-15	CL6G059384012_alt	Chr06_alt	17929679	17930967	-	1125	-	- && - && PF01190:Pollen proteins Ole e I like	-
CL5G055799012_alt	16.6518	12.0806	37.4798	4.84649	1.06297	2.90683	22.0707	2.93876	2.89727	0.00146039	0.00690229	CL5G055799012_alt	Chr05_alt	39181618	39184320	+	2418	-	- && P10978.1 RecName: Full=Retrovirus-related Pol polyprotein from transposon TNT 1-94; Includes: RecName: Full=Protease; Includes: RecName: Full=Reverse transcriptase; Includes: RecName: Full=Endonuclease && PF13976:GAG-pre-integrase domain|PF00665:Integrase core domain|PF07727:Reverse transcriptase (RNA-dependent DNA polymerase)	RVT_2
CL1G039231012_alt	8.81565	54.3628	5.76612	1.9386	7.4408	0	22.9815	3.12647	2.89384	0.0155436	0.0490595	CL1G039231012_alt	Chr01_alt	25819445	25822293	+	684	-	- && Q6ZD63.1 RecName: Full=Chromatin assembly factor 1 subunit FAS2 homolog; Short=CAF-1 subunit FAS2 homolog; AltName: Full=CAF-1 p60 homolog; AltName: Full=Protein FASCIATA 2 homolog && -	-
CL4G051052012_alt	263.49	273.827	219.113	40.7105	21.2594	39.7266	252.143	33.8989	2.8885	7.28313e-22	6.50276e-20	CL4G051052012_alt	Chr04_alt	23315202	23322320	-	3891	-	- && - && -	-
CL3G048400012_alt	376.135	360.405	400.745	50.4035	66.9672	36.8198	379.095	51.3969	2.88774	3.31069e-30	6.06748e-28	CL3G048400012_alt	Chr03_alt	26890083	26890973	-	891	-	- && - && PF03087:Arabidopsis protein of unknown function	-
CL5G057432012_alt	64.6481	59.3964	52.8561	11.6316	8.50378	3.87577	58.9669	8.00371	2.88243	6.72893e-08	9.63247e-07	CL5G057432012_alt	Chr05_alt	47869810	47870905	+	621	-	- && O80513.1 RecName: Full=Cyclin-U4-1; Short=CycU4;1; AltName: Full=Cyclin-P4.1; Short=CycP4;1 && PF08613:Cyclin	-
CL9G066852012_alt	28.406	15.1008	16.3373	0	5.31486	2.90683	19.948	2.74056	2.88239	0.00293003	0.0124995	CL9G066852012_alt	Chr09_alt	4226508	4227710	+	1203	-	- && Q9LUI1.1 RecName: Full=Leucine-rich repeat extensin-like protein 6; Short=AtLRX6; Short=LRR/EXTENSIN6; AltName: Full=Cell wall hydroxyproline-rich glycoprotein; Flags: Precursor && PF13855:Leucine rich repeat	-
CL7G062402012_alt	17.6313	19.1277	6.72714	1.9386	0	3.87577	14.4954	1.93812	2.88171	0.00962913	0.0334046	CL7G062402012_alt	Chr07_alt	16397472	16397672	+	201	-	- && - && -	-
CL6G058011012_alt	21.5494	21.1411	15.3763	0	1.06297	6.78259	19.3556	2.61519	2.87673	0.00544902	0.0209399	CL6G058011012_alt	Chr06_alt	7085734	7086830	-	384	-	- && - && -	-
CL5G052666012_alt	5.8771	24.1612	14.4153	2.9079	3.18892	0	14.8179	2.03227	2.87653	0.0109042	0.0368813	CL5G052666012_alt	Chr05_alt	5587778	5588204	-	276	-	- && - && -	-
CL9G067401012_alt	36.2421	40.2687	24.9865	0	2.12594	11.6273	33.8325	4.58442	2.87563	0.00145002	0.00686261	CL9G067401012_alt	Chr09_alt	10420023	10422829	+	597	-	- && Q9FLU7.1 RecName: Full=Putative F-box protein PP2-B12; AltName: Full=Protein PHLOEM PROTEIN 2-LIKE B12; Short=AtPP2-B12 && PF14299:Phloem protein 2	-
CL7G063181012_alt	345.77	287.921	356.538	45.557	74.408	15.5031	330.076	45.1561	2.87487	1.8803e-12	5.59609e-11	CL7G063181012_alt	Chr07_alt	20196152	20197141	-	990	-	- && Q93Z37.1 RecName: Full=Protein BIG GRAIN 1-like E && -	-
CL1G038808012_alt	162.6	205.371	167.217	27.1404	25.5113	20.3478	178.396	24.3332	2.87483	3.1844e-20	2.44374e-18	CL1G038808012_alt	Chr01_alt	20011082	20012446	+	1365	-	- && Q147F9.1 RecName: Full=AAA-ATPase At3g50940; Flags: Precursor && PF00004:ATPase family associated with various cellular activities (AAA)|PF14363:Domain associated at C-terminal with AAA	AAA
CL7G063300012_alt	83.259	78.524	76.8816	8.72369	21.2594	2.90683	79.5549	10.9633	2.87359	3.93561e-07	4.77501e-06	CL7G063300012_alt	Chr07_alt	21080832	21082178	+	1347	-	- && Q9LNJ3.1 RecName: Full=Aspartyl protease family protein 2; Flags: Precursor && PF14543:Xylanase inhibitor N-terminal|PF14541:Xylanase inhibitor C-terminal	-
CL8G065726012_alt	1695.54	1747.66	1741.37	242.325	241.295	227.701	1728.19	237.107	2.86589	2.88553e-106	1.60765e-102	CL8G065726012_alt	Chr08_alt	16286442	16290918	-	2175	-	- && Q9SKN5.1 RecName: Full=Auxin response factor 10 && PF02362:B3 DNA binding domain|PF06507:Auxin response factor	Auxin_resp
CL8G065796012_alt	21.5494	21.1411	14.4153	7.75439	0	0	19.0353	2.5848	2.86573	0.0147114	0.0469057	CL8G065796012_alt	Chr08_alt	16863408	16865483	-	1572	-	- && Q9SRQ2.1 RecName: Full=(Z)-3-hexen-1-ol acetyltransferase && PF02458:Transferase family	-
CL0G070955012_alt	161.62	171.142	199.892	26.1711	35.0781	12.5962	177.552	24.6151	2.85754	6.02102e-15	2.47021e-13	CL0G070955012_alt	002535F_alt	45391	51054	+	498	-	- && - && -	-
CL7G063379012_alt	99.9108	95.6383	122.05	17.4474	13.8186	12.5962	105.866	14.6208	2.85527	1.83687e-13	6.24021e-12	CL7G063379012_alt	Chr07_alt	21575280	21576767	-	1488	-	- && Q9LHE3.1 RecName: Full=Protein ASPARTIC PROTEASE IN GUARD CELL 2; Short=AtASPG2; Flags: Precursor && PF14543:Xylanase inhibitor N-terminal|PF14541:Xylanase inhibitor C-terminal	-
CL1G038011012_alt	3061.97	3132.91	2962.82	522.452	501.723	242.236	3052.57	422.137	2.85469	2.85568e-31	5.60217e-29	CL1G038011012_alt	Chr01_alt	12095375	12098561	+	1755	-	- && O04886.1 RecName: Full=Pectinesterase 1; Short=PE 1; AltName: Full=Pectin methylesterase; Flags: Precursor && PF01095:Pectinesterase|PF04043:Plant invertase/pectin methylesterase inhibitor	-
CL5G051813012_alt	8991.97	9136.98	9078.75	1398.7	1134.19	1238.31	9069.23	1257.07	2.8506	2.56027e-122	2.37738e-118	CL5G051813012_alt	Chr05_alt	598271	599322	-	1017	-	- && Q9FN67.1 RecName: Full=BTB/POZ domain-containing protein At5g41330 && PF02214:BTB/POZ domain	K_tetra
CL6G059879012_alt	991.271	873.832	881.255	140.548	103.108	137.59	915.453	127.082	2.8463	2.16197e-55	2.18838e-52	CL6G059879012_alt	Chr06_alt	20439981	20445693	+	3453	-	- && Q9FN03.1 RecName: Full=Ultraviolet-B receptor UVR8; AltName: Full=Protein UV-B RESISTANCE 8; AltName: Full=RCC1 domain-containing protein UVR8 && PF01363:FYVE zinc finger|PF00415:Regulator of chromosome condensation (RCC1) repeat|PF08381:Transcription factor regulating root and shoot growth via Pin3	FYVE
CL7G060536012_alt	96.9722	115.773	98.024	11.6316	24.4484	7.75154	103.59	14.6105	2.83748	2.85572e-10	6.31364e-09	CL7G060536012_alt	Chr07_alt	231422	233389	-	993	-	- && Q68CM3.1 RecName: Full=Probable caffeine synthase 2 [Camellia sinensis] && PF03492:SAM dependent carboxyl methyltransferase	-
CL9G066819012_alt	459.394	535.574	494.925	92.0834	92.4786	24.2236	496.631	69.5952	2.83708	4.02579e-14	1.48735e-12	CL9G066819012_alt	Chr09_alt	4087771	4088328	+	558	-	- && O31633.1 RecName: Full=Putative ribosomal-protein-alanine acetyltransferase && PF13302:Acetyltransferase (GNAT) domain	-
CL8G064420012_alt	44.0783	30.2016	37.4798	5.81579	2.12594	7.75154	37.2532	5.23109	2.81976	1.7374e-05	0.000145648	CL8G064420012_alt	Chr08_alt	6622995	6627419	+	297	-	- && - && -	-
CL8G065175012_alt	47.0168	30.2016	27.8696	3.8772	3.18892	7.75154	35.0293	4.93922	2.8186	3.21546e-05	0.000248883	CL8G065175012_alt	Chr08_alt	13284499	13288315	+	3144	-	- && Q9LM76.1 RecName: Full=U-box domain-containing protein 44; AltName: Full=Plant U-box protein 44; AltName: Full=Protein SENESCENCE-ASSOCIATED E3 UBIQUITIN LIGASE 1 && PF04564:U-box domain	U-box
CL4G050073012_alt	37.2217	46.3091	43.2459	5.81579	6.37783	5.81365	42.2589	6.00243	2.81697	1.04625e-06	1.16071e-05	CL4G050073012_alt	Chr04_alt	13996665	14002630	+	2187	-	- && P04146.3 RecName: Full=Copia protein; AltName: Full=Gag-int-pol protein; Contains: RecName: Full=Copia VLP protein; Contains: RecName: Full=Copia protease && PF07727:Reverse transcriptase (RNA-dependent DNA polymerase)	RVT_2
CL6G058646012_alt	31.3446	22.1478	24.0255	0	4.25189	6.78259	25.8393	3.67816	2.81544	0.00112235	0.00552392	CL6G058646012_alt	Chr06_alt	13025660	13027556	+	504	-	- && Q7XLP4.3 RecName: Full=B3 domain-containing protein Os04g0386900 && PF02362:B3 DNA binding domain	B3
CL0G071538012_alt	88.1565	91.6114	89.3748	16.4781	19.1335	2.90683	89.7143	12.8395	2.81216	8.3839e-08	1.17362e-06	CL0G071538012_alt	003494F_alt	33478	36142	+	1650	-	- && O65015.1 RecName: Full=Beta-amylase; AltName: Full=1,4-alpha-D-glucan maltohydrolase && PF01373:Glycosyl hydrolase family 14	-
CL4G051477012_alt	259.572	201.344	245.06	35.8641	45.7078	19.3788	235.325	33.6502	2.81147	7.13453e-18	4.10634e-16	CL4G051477012_alt	Chr04_alt	26722192	26723701	+	1344	-	- && Q8GSM7.1 RecName: Full=Shikimate O-hydroxycinnamoyltransferase; AltName: Full=Hydroxycinnamoyl transferase; AltName: Full=Hydroxycinnamoyl-Coenzyme A shikimate/quinate hydroxycinnamoyltransferase && PF02458:Transferase family	-
CL2G040189012_alt	83.259	50.3359	67.2714	0	5.31486	23.2546	66.9554	9.52316	2.80981	0.000578523	0.00312324	CL2G040189012_alt	Chr02_alt	3444176	3447427	+	681	-	- && P27057.1 RecName: Full=Protein GAST1; Flags: Precursor && -	-
CL2G043667012_alt	119.501	132.887	111.478	15.5088	20.1965	16.472	121.289	17.3924	2.80523	3.26739e-15	1.4068e-13	CL2G043667012_alt	Chr02_alt	39402785	39403711	+	927	-	- && - && -	-
CL3G047328012_alt	4858.41	4550.37	4787.8	568.009	753.647	714.11	4732.19	678.589	2.80239	5.17476e-87	1.6017e-83	CL3G047328012_alt	Chr03_alt	21297101	21297847	-	747	-	- && Q9CAP4.1 RecName: Full=Ethylene-responsive transcription factor ERF013 && PF00847:AP2 domain	AP2
[truncated: 4,344 more rows]

## Sheet: ACHvsYCH
Table S2-3. The differentially expressed genes (DEGs) of each pair-wise comparison of ACH vs YCH
[truncated: 3,127 more rows]
